# Supplementary material for: 5,5′,5′′-Triphenyl-2,2′,2′′-[2,4,6-tri­methyl­benzene-1,3,5-triyltris(methyl­idene­sulfanedi­yl)]tris­(1,3,4-oxadiazole)
Source: Acta Crystallogr Sect E Struct Rep Online. 2010 Oct 20;66(Pt 11):o2835. doi: 10.1107/S1600536810040730 (PMC3009160; doi:10.1107/S1600536810040730)
Supplement: Supplementary file 1 [file e-66-o2835-sup1.cif]

##############################################################################
###                                                                        ###
###        Electronic paper (Acta Crystallographica Section E)             ###
###                                                                        ###
##############################################################################
#                                                                            #
# This CIF contains the data in a paper accepted for publication in Acta     #
# Crystallographica Section E. It conforms to the requirements of Notes      #
# for Authors for Section E, and has been peer reviewed under the auspices   #
# of the IUCr Commission on Journals.                                        #
#                                                                            #
# Full details of the Crystallographic Information File format               #
# are given in the paper "The Crystallographic Information File (CIF):       #
# a New Standard Archive File for Crystallography" by S. R. Hall, F. H.      #
# Allen and I. D. Brown [Acta Cryst. (1991), A47, 655-685].                  #
#                                                                            #
# The current version of the core CIF dictionary is obtainable from          #
# ftp://ftp.iucr.org/pub/cif_core.dic. The current version number is 2.4.    #
#                                                                            #
# Software is freely available for graphical display of the structure(s) in  #
# this CIF.  For information consult the CIF home page http://www.iucr.org/  #
# cif/home.html                                                              #
#                                                                            #
# This file may be used for bona fide research purposes within the           #
# scientific community so long as proper attribution is given to the journal # 
# article from which it was obtained.                                        #
#                                                                            #
##############################################################################
                                             
data_global
_audit_creation_method     SHELXL-97
_journal_date_recd_electronic     2010-10-03
_journal_date_accepted     2010-10-11
_journal_name_full     'Acta Crystallographica, Section E'
_journal_year     2010
_journal_volume     66
_journal_issue     11
_journal_page_first     o2835
_journal_page_last     o2835
_journal_paper_category     QO
_journal_coeditor_code     CV2772
_publ_contact_author_name     'Dr. Wei Wang'
_publ_contact_author_address
;
  School of Perfume and Aroma Technology,
  Shanghai Istitute of Technology,
  Shanghai, 200235,
  People's Republic of China
;
_publ_contact_author_email     zhao_submit@yahoo.com.cn
_publ_contact_author_fax     ?
_publ_contact_author_phone     ?
_publ_section_title
;\
5,5',5''-Triphenyl-2,2',2''-[2,4,6-trimethylbenzene-1,3,5-\
triyltris(methylidenesulfanediyl)]tris(1,3,4-oxadiazole)
;
loop_
    _publ_author_name
    _publ_author_footnote
    _publ_author_address
    'Wei Wang' .
;
  School of Perfume and Aroma Technology,
  Shanghai Istitute of Technology,
  Shanghai 200235,
  People's Republic of China
and
  School of Chemical Engineering,
  University of Science and Technology LiaoNing,
  Anshan 114051,
  People's Republic of China
;
    'Yan Gao' .
;
  School of Chemical Engineering,
  University of Science and Technology LiaoNing,
  Anshan 114051,
  People's Republic of China
;
    'Ming Ji' .
;
  Liaoyang Supervision and Examination Station of Product Quality,
  Liaoning Liaoyang 111000,
  People's Republic of China
;
    'Hong-guo Yao' .
;
  School of Chemical Engineering,
  University of Science and Technology LiaoNing,
  Anshan 114051,
  People's Republic of China
;
    'Hong Qiu' .
;
  School of Chemical Engineering,
  University of Science and Technology LiaoNing,
  Anshan 114051,
  People's Republic of China
;
data_I
_chemical_name_systematic
;
5,5',5''-Triphenyl-2,2',2''-[2,4,6-trimethylbenzene-1,3,5-
triyltris(methylidenesulfanediyl)]tris(1,3,4-oxadiazole)
;
_chemical_name_common
;
1,3,5-Tris(5-phenyl-1,3,4-oxadiazol-2-ylsulfanylmethyl)-2,4,6-trimethylbenzene
;
_chemical_formula_moiety     'C36 H30 N6 O3 S3'
_chemical_formula_sum     'C36 H30 N6 O3 S3'
_chemical_formula_structural     ?
_chemical_formula_analytical     ?
_chemical_formula_iupac     'C36 H30 N6 O3 S3'
_chemical_formula_weight     690.84
_chemical_melting_point     ?
_symmetry_cell_setting     monoclinic
_symmetry_space_group_name_H-M     'P 21/c'
_symmetry_space_group_name_Hall     '-P 2ybc'
loop_
    _symmetry_equiv_pos_as_xyz
    'x, y, z'
    '-x, y+1/2, -z+1/2'
    '-x, -y, -z'
    'x, -y-1/2, z-1/2'
_cell_length_a     19.870(4)
_cell_length_b     9.1305(18)
_cell_length_c     18.557(4)
_cell_angle_alpha     90.00
_cell_angle_beta     107.00(3)
_cell_angle_gamma     90.00
_cell_volume     3219.6(11)
_cell_formula_units_Z     4
_cell_measurement_reflns_used     7164
_cell_measurement_theta_min     2.144
_cell_measurement_theta_max     27.855
_cell_measurement_temperature     113(2)
_exptl_crystal_description     prism
_exptl_crystal_colour     colourless
_exptl_crystal_size_max     0.22
_exptl_crystal_size_mid     0.20
_exptl_crystal_size_min     0.10
_exptl_crystal_density_diffrn     1.425
_exptl_crystal_density_meas     ?
_exptl_crystal_density_method     'not measured'
_exptl_crystal_F_000     1440
_exptl_absorpt_coefficient_mu     0.279
_exptl_absorpt_correction_type     multi-scan
_exptl_absorpt_process_details     '(Crystalclear; Rigaku/MSC, 1999)'
_exptl_absorpt_correction_T_min     0.9412
_exptl_absorpt_correction_T_max     0.9727
_exptl_special_details
;
;
_diffrn_ambient_temperature     113(2)
_diffrn_radiation_type     'Mo K\a'
_diffrn_radiation_wavelength     0.71073
_diffrn_radiation_source     'rotating anode'
_diffrn_radiation_monochromator     confocal
_diffrn_measurement_device_type     'Rigaku Saturn CCD area-detector'
_diffrn_measurement_method     '\f and \w scans'
_diffrn_detector_area_resol_mean     7.31
_diffrn_reflns_number     23119
_diffrn_reflns_av_R_equivalents     0.0509
_diffrn_reflns_av_sigmaI/netI     0.0503
_diffrn_reflns_theta_min     2.14
_diffrn_reflns_theta_max     25.02
_diffrn_reflns_theta_full     25.02
_diffrn_measured_fraction_theta_max     0.998
_diffrn_measured_fraction_theta_full     0.998
_diffrn_reflns_limit_h_min     -23
_diffrn_reflns_limit_h_max     19
_diffrn_reflns_limit_k_min     -10
_diffrn_reflns_limit_k_max     10
_diffrn_reflns_limit_l_min     -19
_diffrn_reflns_limit_l_max     22
_diffrn_standards_number     0
_diffrn_standards_interval_count     0
_diffrn_standards_interval_time     0
_diffrn_standards_decay_%     0
loop_
    _diffrn_standard_refln_index_h
    _diffrn_standard_refln_index_k
    _diffrn_standard_refln_index_l
    ? ? ?
_refine_special_details
;
Refinement of <i>F</i>^2^ against ALL reflections. The weighted <i>R</i>-factor
<i>wR</i> and goodness of fit <i>S</i> are based on <i>F</i>^2^, conventional
<i>R</i>-factors <i>R</i> are based on <i>F</i>, with <i>F</i> set to zero for
negative <i>F</i>^2^. The threshold expression of <i>F</i>^2^ >
\s(<i>F</i>^2^) is used only for calculating <i>R</i>-factors(gt) <i>etc</i>.
and is not relevant to the choice of reflections for refinement.
<i>R</i>-factors based on <i>F</i>^2^ are statistically about twice as large
as those based on <i>F</i>, and <i>R</i>- factors based on ALL data will be
even larger.
;
_reflns_number_total     5664
_reflns_number_gt     4490
_reflns_threshold_expression     I>2\s(I)
_refine_ls_structure_factor_coef     Fsqd
_refine_ls_matrix_type     full
_refine_ls_R_factor_all     0.0693
_refine_ls_R_factor_gt     0.0491
_refine_ls_wR_factor_gt     0.1203
_refine_ls_wR_factor_ref     0.1486
_refine_ls_goodness_of_fit_ref     1.095
_refine_ls_restrained_S_all     1.095
_refine_ls_number_reflns     5664
_refine_ls_number_parameters     437
_refine_ls_number_restraints     0
_refine_ls_hydrogen_treatment     constr
_refine_ls_weighting_scheme     calc
_refine_ls_weighting_details
              'w=1/[\s^2^(Fo^2^)+(0.0804P)^2^+0.7757P] where P=(Fo^2^+2Fc^2^)/3'
_atom_sites_solution_hydrogens     geom
_atom_sites_solution_primary     direct
_atom_sites_solution_secondary     difmap
_refine_ls_shift/su_max     0.001
_refine_ls_shift/su_mean     0.000
_refine_diff_density_max     0.346
_refine_diff_density_min     -0.366
_refine_ls_extinction_method     'SHELXL97 (Sheldrick, 2008)'
_refine_ls_extinction_coef     0.0130(11)
_refine_ls_extinction_expression
                                  'Fc^*^=kFc[1+0.001xFc^2^\l^3^/sin(2\q)]^-1/4^'
loop_
    _atom_type_symbol
    _atom_type_description
    _atom_type_scat_dispersion_real
    _atom_type_scat_dispersion_imag
    _atom_type_scat_source
    C C 0.0033 0.0016
; International Tables
Vol. C, Tables 4.2.6.8 and 6.1.1.4
;
    H H 0.0000 0.0000
; International Tables
Vol. C, Tables 4.2.6.8 and 6.1.1.4
;
    N N 0.0061 0.0033
; International Tables
Vol. C, Tables 4.2.6.8 and 6.1.1.4
;
    O O 0.0106 0.0060
; International Tables
Vol. C, Tables 4.2.6.8 and 6.1.1.4
;
    S S 0.1246 0.1246
; International Tables
Vol. C, Tables 4.2.6.8 and 6.1.1.4
;
_computing_data_collection     'Crystalclear (Rigaku/MSC, 1999)'
_computing_cell_refinement     'Crystalclear (Rigaku/MSC, 1999)'
_computing_data_reduction     'Crystalclear (Rigaku/MSC, 1999)'
_computing_structure_solution     'SHELXS97 (Sheldrick, 2008)'
_computing_structure_refinement     'SHELXL97 (Sheldrick, 2008)'
_computing_molecular_graphics     'SHELXTL (Sheldrick, 2008)'
_computing_publication_material     'SHELXTL (Sheldrick, 2008)'
loop_
    _atom_site_type_symbol
    _atom_site_label
    _atom_site_fract_x
    _atom_site_fract_y
    _atom_site_fract_z
    _atom_site_U_iso_or_equiv
    _atom_site_adp_type
    _atom_site_calc_flag
    _atom_site_refinement_flags
    _atom_site_occupancy
    _atom_site_disorder_assembly
    _atom_site_disorder_group
    S S1 0.18609(4) 0.29928(8) 0.04709(4) 0.0293(2) Uani d . 1 . .
    S S2 0.17834(4) 0.61632(8) 0.36748(4) 0.0305(2) Uani d . 1 . .
    S S3 0.30065(4) 0.98854(9) 0.09276(5) 0.0366(3) Uani d . 1 . .
    O O1 0.24745(9) 0.2057(2) -0.05257(11) 0.0242(5) Uani d . 1 . .
    O O2 0.12205(9) 0.6002(2) 0.47942(11) 0.0260(5) Uani d . 1 . .
    O O3 0.37150(9) 1.2260(2) 0.08047(11) 0.0274(5) Uani d . 1 . .
    N N1 0.16166(13) 0.3621(3) -0.10346(15) 0.0361(6) Uani d . 1 . .
    N N2 0.19355(13) 0.3179(3) -0.15899(14) 0.0337(6) Uani d . 1 . .
    N N3 0.06871(12) 0.7678(3) 0.39516(14) 0.0282(6) Uani d . 1 . .
    N N4 0.03554(12) 0.7624(3) 0.45304(14) 0.0278(6) Uani d . 1 . .
    N N5 0.43389(12) 1.0801(3) 0.17101(15) 0.0350(6) Uani d . 1 . .
    N N6 0.47315(13) 1.2090(3) 0.16849(16) 0.0370(7) Uani d . 1 . .
    C C1 0.17176(14) 0.5716(3) 0.10460(16) 0.0237(6) Uani d . 1 . .
    C C2 0.14838(14) 0.5860(3) 0.16842(16) 0.0255(6) Uani d . 1 . .
    C C3 0.17930(14) 0.6912(3) 0.22331(16) 0.0249(6) Uani d . 1 . .
    C C4 0.23874(15) 0.7703(3) 0.21951(17) 0.0276(7) Uani d . 1 . .
    C C5 0.26506(14) 0.7483(3) 0.15825(17) 0.0255(6) Uani d . 1 . .
    C C6 0.23050(14) 0.6535(3) 0.09961(16) 0.0255(6) Uani d . 1 . .
    C C7 0.13485(14) 0.4691(3) 0.04168(17) 0.0279(7) Uani d . 1 . .
    H H7A 0.1292 0.5173 -0.0075 0.033 Uiso calc R 1 . .
    H H7B 0.0874 0.4455 0.0456 0.033 Uiso calc R 1 . .
    C C8 0.19554(14) 0.2940(3) -0.04264(17) 0.0263(7) Uani d . 1 . .
    C C9 0.24297(14) 0.2274(3) -0.12660(16) 0.0256(6) Uani d . 1 . .
    C C10 0.29139(14) 0.1506(3) -0.15903(16) 0.0250(6) Uani d . 1 . .
    C C11 0.28586(15) 0.1687(3) -0.23545(17) 0.0288(7) Uani d . 1 . .
    H H11 0.2513 0.2328 -0.2656 0.035 Uiso calc R 1 . .
    C C12 0.33012(15) 0.0942(3) -0.26695(18) 0.0314(7) Uani d . 1 . .
    H H12 0.3259 0.1061 -0.3190 0.038 Uiso calc R 1 . .
    C C13 0.38190(15) 0.0000(3) -0.22227(19) 0.0320(7) Uani d . 1 . .
    H H13 0.4130 -0.0509 -0.2439 0.038 Uiso calc R 1 . .
    C C14 0.38718(15) -0.0176(3) -0.14763(19) 0.0324(7) Uani d . 1 . .
    H H14 0.4221 -0.0812 -0.1176 0.039 Uiso calc R 1 . .
    C C15 0.34215(14) 0.0562(3) -0.11523(17) 0.0300(7) Uani d . 1 . .
    H H15 0.3460 0.0424 -0.0634 0.036 Uiso calc R 1 . .
    C C16 0.08921(16) 0.4894(4) 0.17749(18) 0.0348(7) Uani d . 1 . .
    H H16A 0.0438 0.5355 0.1525 0.052 Uiso calc R 1 . .
    H H16B 0.0940 0.4768 0.2312 0.052 Uiso calc R 1 . .
    H H16C 0.0916 0.3936 0.1546 0.052 Uiso calc R 1 . .
    C C17 0.14338(15) 0.7269(3) 0.28308(16) 0.0281(7) Uani d . 1 . .
    H H17A 0.0922 0.7089 0.2625 0.034 Uiso calc R 1 . .
    H H17B 0.1503 0.8319 0.2965 0.034 Uiso calc R 1 . .
    C C18 0.11798(14) 0.6706(3) 0.41349(16) 0.0254(6) Uani d . 1 . .
    C C19 0.06834(13) 0.6633(3) 0.50062(16) 0.0245(6) Uani d . 1 . .
    C C20 0.05478(14) 0.6132(3) 0.56941(17) 0.0254(6) Uani d . 1 . .
    C C21 -0.00131(14) 0.6715(3) 0.59100(17) 0.0298(7) Uani d . 1 . .
    H H21 -0.0313 0.7431 0.5606 0.036 Uiso calc R 1 . .
    C C22 -0.01283(15) 0.6236(4) 0.65760(18) 0.0346(8) Uani d . 1 . .
    H H22 -0.0506 0.6633 0.6730 0.042 Uiso calc R 1 . .
    C C23 0.03049(15) 0.5184(4) 0.70162(18) 0.0341(8) Uani d . 1 . .
    H H23 0.0223 0.4860 0.7470 0.041 Uiso calc R 1 . .
    C C24 0.08569(16) 0.4605(3) 0.67948(17) 0.0327(7) Uani d . 1 . .
    H H24 0.1150 0.3875 0.7094 0.039 Uiso calc R 1 . .
    C C25 0.09819(15) 0.5085(3) 0.61421(17) 0.0303(7) Uani d . 1 . .
    H H25 0.1367 0.4699 0.5998 0.036 Uiso calc R 1 . .
    C C26 0.27447(18) 0.8753(4) 0.2815(2) 0.0409(8) Uani d . 1 . .
    H H26A 0.3251 0.8553 0.2982 0.061 Uiso calc R 1 . .
    H H26B 0.2551 0.8631 0.3240 0.061 Uiso calc R 1 . .
    H H26C 0.2664 0.9760 0.2627 0.061 Uiso calc R 1 . .
    C C27 0.33018(15) 0.8295(3) 0.15422(19) 0.0318(7) Uani d . 1 . .
    H H27A 0.3600 0.7651 0.1334 0.038 Uiso calc R 1 . .
    H H27B 0.3580 0.8617 0.2051 0.038 Uiso calc R 1 . .
    C C28 0.37511(15) 1.0980(3) 0.11886(17) 0.0287(7) Uani d . 1 . .
    C C29 0.43512(13) 1.2908(3) 0.11594(16) 0.0257(7) Uani d . 1 . .
    C C30 0.44873(14) 1.4375(3) 0.09273(17) 0.0274(7) Uani d . 1 . .
    C C31 0.49555(15) 1.5280(4) 0.14417(18) 0.0338(7) Uani d . 1 . .
    H H31 0.5191 1.4929 0.1932 0.041 Uiso calc R 1 . .
    C C32 0.50769(17) 1.6693(4) 0.1237(2) 0.0403(8) Uani d . 1 . .
    H H32 0.5395 1.7310 0.1589 0.048 Uiso calc R 1 . .
    C C33 0.47366(17) 1.7209(4) 0.0524(2) 0.0418(8) Uani d . 1 . .
    H H33 0.4816 1.8183 0.0389 0.050 Uiso calc R 1 . .
    C C34 0.42781(16) 1.6304(4) 0.0003(2) 0.0369(8) Uani d . 1 . .
    H H34 0.4051 1.6652 -0.0491 0.044 Uiso calc R 1 . .
    C C35 0.41525(15) 1.4894(3) 0.02058(18) 0.0315(7) Uani d . 1 . .
    H H35 0.3837 1.4277 -0.0149 0.038 Uiso calc R 1 . .
    C C36 0.25732(16) 0.6325(3) 0.03167(18) 0.0334(7) Uani d . 1 . .
    H H36A 0.2810 0.7221 0.0230 0.050 Uiso calc R 1 . .
    H H36B 0.2176 0.6114 -0.0128 0.050 Uiso calc R 1 . .
    H H36C 0.2906 0.5506 0.0409 0.050 Uiso calc R 1 . .
loop_
    _atom_site_aniso_label
    _atom_site_aniso_U_11
    _atom_site_aniso_U_22
    _atom_site_aniso_U_33
    _atom_site_aniso_U_12
    _atom_site_aniso_U_13
    _atom_site_aniso_U_23
    S1 0.0405(4) 0.0254(4) 0.0238(4) 0.0061(3) 0.0123(3) 0.0017(3)
    S2 0.0366(4) 0.0302(5) 0.0267(4) 0.0085(3) 0.0127(3) 0.0024(3)
    S3 0.0302(4) 0.0306(5) 0.0435(5) -0.0040(3) 0.0020(3) 0.0140(4)
    O1 0.0283(10) 0.0238(11) 0.0189(11) 0.0006(8) 0.0043(8) -0.0021(8)
    O2 0.0278(10) 0.0296(12) 0.0215(11) 0.0002(8) 0.0084(8) -0.0016(9)
    O3 0.0252(10) 0.0298(12) 0.0241(11) -0.0036(8) 0.0022(8) 0.0055(9)
    N1 0.0448(15) 0.0405(16) 0.0248(15) 0.0129(12) 0.0130(12) 0.0037(12)
    N2 0.0395(14) 0.0385(16) 0.0229(15) 0.0066(12) 0.0090(11) 0.0008(12)
    N3 0.0298(13) 0.0302(14) 0.0271(14) 0.0007(11) 0.0119(11) 0.0008(11)
    N4 0.0277(12) 0.0319(14) 0.0260(14) -0.0018(10) 0.0115(11) -0.0036(11)
    N5 0.0285(13) 0.0358(15) 0.0357(16) -0.0010(11) 0.0016(11) 0.0076(12)
    N6 0.0297(13) 0.0354(16) 0.0393(17) -0.0042(11) -0.0002(12) 0.0057(13)
    C1 0.0279(14) 0.0201(15) 0.0227(16) 0.0079(11) 0.0067(12) 0.0022(12)
    C2 0.0277(14) 0.0237(15) 0.0257(16) 0.0065(12) 0.0086(12) 0.0074(13)
    C3 0.0317(15) 0.0202(15) 0.0232(16) 0.0068(12) 0.0088(12) 0.0009(12)
    C4 0.0338(16) 0.0207(15) 0.0291(17) 0.0035(12) 0.0105(13) 0.0036(12)
    C5 0.0276(15) 0.0192(15) 0.0304(17) 0.0051(11) 0.0092(12) 0.0086(12)
    C6 0.0324(15) 0.0224(15) 0.0230(16) 0.0095(12) 0.0099(12) 0.0084(12)
    C7 0.0286(15) 0.0305(17) 0.0233(16) 0.0060(12) 0.0057(12) 0.0004(13)
    C8 0.0304(15) 0.0214(15) 0.0270(17) 0.0016(12) 0.0081(12) -0.0017(12)
    C9 0.0300(15) 0.0259(16) 0.0184(16) -0.0019(12) 0.0035(12) 0.0032(12)
    C10 0.0285(15) 0.0249(16) 0.0241(16) -0.0069(12) 0.0114(12) -0.0028(12)
    C11 0.0299(15) 0.0286(16) 0.0252(17) -0.0032(12) 0.0037(12) -0.0016(13)
    C12 0.0375(16) 0.0338(18) 0.0261(17) -0.0087(13) 0.0143(13) -0.0032(13)
    C13 0.0282(15) 0.0321(18) 0.042(2) -0.0063(13) 0.0195(14) -0.0083(14)
    C14 0.0343(16) 0.0253(17) 0.0368(19) -0.0026(12) 0.0093(14) 0.0030(14)
    C15 0.0319(15) 0.0325(17) 0.0249(17) -0.0028(13) 0.0074(12) 0.0021(13)
    C16 0.0392(17) 0.0366(19) 0.0297(18) -0.0024(14) 0.0119(14) -0.0007(14)
    C17 0.0323(15) 0.0288(16) 0.0230(16) 0.0051(12) 0.0078(12) 0.0040(13)
    C18 0.0275(14) 0.0264(16) 0.0219(16) -0.0023(12) 0.0066(12) -0.0007(12)
    C19 0.0217(14) 0.0261(16) 0.0252(16) -0.0056(11) 0.0063(12) -0.0053(12)
    C20 0.0246(14) 0.0247(16) 0.0278(17) -0.0064(11) 0.0092(12) -0.0040(12)
    C21 0.0225(14) 0.0382(18) 0.0264(17) -0.0013(12) 0.0037(12) 0.0014(14)
    C22 0.0252(15) 0.048(2) 0.0335(19) -0.0034(14) 0.0135(13) -0.0036(15)
    C23 0.0367(17) 0.042(2) 0.0220(17) -0.0119(14) 0.0065(13) -0.0025(14)
    C24 0.0372(17) 0.0315(17) 0.0264(18) -0.0010(13) 0.0045(13) 0.0038(14)
    C25 0.0358(16) 0.0246(16) 0.0304(18) -0.0012(12) 0.0095(13) -0.0024(13)
    C26 0.051(2) 0.0265(18) 0.044(2) -0.0055(14) 0.0128(16) -0.0038(15)
    C27 0.0309(15) 0.0277(17) 0.0378(19) 0.0045(13) 0.0114(13) 0.0111(14)
    C28 0.0322(16) 0.0238(16) 0.0308(17) 0.0017(12) 0.0104(13) 0.0044(13)
    C29 0.0188(13) 0.0333(17) 0.0233(16) 0.0011(11) 0.0037(11) -0.0025(13)
    C30 0.0241(14) 0.0329(17) 0.0266(17) -0.0024(12) 0.0096(12) -0.0024(13)
    C31 0.0313(16) 0.0394(19) 0.0308(18) -0.0061(13) 0.0090(13) -0.0066(14)
    C32 0.0437(18) 0.039(2) 0.040(2) -0.0163(15) 0.0159(16) -0.0134(16)
    C33 0.0451(19) 0.0347(19) 0.051(2) -0.0057(15) 0.0221(17) 0.0033(16)
    C34 0.0353(17) 0.040(2) 0.038(2) -0.0031(14) 0.0156(14) 0.0073(15)
    C35 0.0251(15) 0.0378(18) 0.0311(18) -0.0026(13) 0.0077(13) -0.0009(14)
    C36 0.0419(17) 0.0302(17) 0.0327(19) 0.0070(13) 0.0182(14) 0.0055(14)
_geom_special_details
;
All e.s.d.'s (except the e.s.d. in the dihedral angle between two l.s. planes)
are estimated using the full covariance matrix. The cell e.s.d.'s are taken
into account individually in the estimation of e.s.d.'s in distances, angles
and torsion angles; correlations between e.s.d.'s in cell parameters are only
used when they are defined by crystal symmetry. An approximate (isotropic)
treatment of cell e.s.d.'s is used for estimating e.s.d.'s involving l.s.
planes.
;
loop_
    _geom_bond_atom_site_label_1
    _geom_bond_atom_site_label_2
    _geom_bond_site_symmetry_2
    _geom_bond_distance
    _geom_bond_publ_flag
    S1 C8 . 1.730(3) ?
    S1 C7 . 1.842(3) ?
    S2 C18 . 1.736(3) ?
    S2 C17 . 1.822(3) ?
    S3 C28 . 1.733(3) ?
    S3 C27 . 1.833(3) ?
    O1 C8 . 1.364(3) ?
    O1 C9 . 1.365(3) ?
    O2 C18 . 1.364(3) ?
    O2 C19 . 1.368(3) ?
    O3 C28 . 1.360(3) ?
    O3 C29 . 1.376(3) ?
    N1 C8 . 1.292(4) ?
    N1 N2 . 1.417(4) ?
    N2 C9 . 1.290(4) ?
    N3 C18 . 1.291(4) ?
    N3 N4 . 1.416(3) ?
    N4 C19 . 1.298(4) ?
    N5 C28 . 1.291(4) ?
    N5 N6 . 1.421(4) ?
    N6 C29 . 1.284(4) ?
    C1 C2 . 1.399(4) ?
    C1 C6 . 1.412(4) ?
    C1 C7 . 1.509(4) ?
    C2 C3 . 1.404(4) ?
    C2 C16 . 1.518(4) ?
    C3 C4 . 1.403(4) ?
    C3 C17 . 1.520(4) ?
    C4 C5 . 1.398(4) ?
    C4 C26 . 1.507(4) ?
    C5 C6 . 1.403(4) ?
    C5 C27 . 1.512(4) ?
    C6 C36 . 1.518(4) ?
    C7 H7A . 0.9900 ?
    C7 H7B . 0.9900 ?
    C9 C10 . 1.455(4) ?
    C10 C15 . 1.393(4) ?
    C10 C11 . 1.400(4) ?
    C11 C12 . 1.371(4) ?
    C11 H11 . 0.9500 ?
    C12 C13 . 1.409(4) ?
    C12 H12 . 0.9500 ?
    C13 C14 . 1.368(4) ?
    C13 H13 . 0.9500 ?
    C14 C15 . 1.390(4) ?
    C14 H14 . 0.9500 ?
    C15 H15 . 0.9500 ?
    C16 H16A . 0.9800 ?
    C16 H16B . 0.9800 ?
    C16 H16C . 0.9800 ?
    C17 H17A . 0.9900 ?
    C17 H17B . 0.9900 ?
    C19 C20 . 1.453(4) ?
    C20 C25 . 1.389(4) ?
    C20 C21 . 1.395(4) ?
    C21 C22 . 1.392(4) ?
    C21 H21 . 0.9500 ?
    C22 C23 . 1.386(4) ?
    C22 H22 . 0.9500 ?
    C23 C24 . 1.384(4) ?
    C23 H23 . 0.9500 ?
    C24 C25 . 1.377(4) ?
    C24 H24 . 0.9500 ?
    C25 H25 . 0.9500 ?
    C26 H26A . 0.9800 ?
    C26 H26B . 0.9800 ?
    C26 H26C . 0.9800 ?
    C27 H27A . 0.9900 ?
    C27 H27B . 0.9900 ?
    C29 C30 . 1.457(4) ?
    C30 C35 . 1.392(4) ?
    C30 C31 . 1.393(4) ?
    C31 C32 . 1.385(5) ?
    C31 H31 . 0.9500 ?
    C32 C33 . 1.382(5) ?
    C32 H32 . 0.9500 ?
    C33 C34 . 1.390(5) ?
    C33 H33 . 0.9500 ?
    C34 C35 . 1.384(4) ?
    C34 H34 . 0.9500 ?
    C35 H35 . 0.9500 ?
    C36 H36A . 0.9800 ?
    C36 H36B . 0.9800 ?
    C36 H36C . 0.9800 ?
loop_
    _geom_angle_atom_site_label_1
    _geom_angle_atom_site_label_2
    _geom_angle_atom_site_label_3
    _geom_angle_site_symmetry_1
    _geom_angle_site_symmetry_3
    _geom_angle
    _geom_angle_publ_flag
    C8 S1 C7 . . 100.65(14) ?
    C18 S2 C17 . . 96.89(14) ?
    C28 S3 C27 . . 101.01(14) ?
    C8 O1 C9 . . 102.7(2) ?
    C18 O2 C19 . . 102.3(2) ?
    C28 O3 C29 . . 102.6(2) ?
    C8 N1 N2 . . 105.6(2) ?
    C9 N2 N1 . . 106.5(2) ?
    C18 N3 N4 . . 105.1(2) ?
    C19 N4 N3 . . 106.7(2) ?
    C28 N5 N6 . . 104.8(2) ?
    C29 N6 N5 . . 107.5(2) ?
    C2 C1 C6 . . 119.4(3) ?
    C2 C1 C7 . . 120.4(3) ?
    C6 C1 C7 . . 120.1(3) ?
    C1 C2 C3 . . 119.7(3) ?
    C1 C2 C16 . . 119.9(3) ?
    C3 C2 C16 . . 120.4(3) ?
    C4 C3 C2 . . 120.8(3) ?
    C4 C3 C17 . . 120.5(3) ?
    C2 C3 C17 . . 118.5(3) ?
    C5 C4 C3 . . 119.2(3) ?
    C5 C4 C26 . . 120.5(3) ?
    C3 C4 C26 . . 120.3(3) ?
    C4 C5 C6 . . 120.3(3) ?
    C4 C5 C27 . . 119.9(3) ?
    C6 C5 C27 . . 119.8(3) ?
    C5 C6 C1 . . 120.2(3) ?
    C5 C6 C36 . . 120.7(3) ?
    C1 C6 C36 . . 119.1(3) ?
    C1 C7 S1 . . 110.14(19) ?
    C1 C7 H7A . . 109.6 ?
    S1 C7 H7A . . 109.6 ?
    C1 C7 H7B . . 109.6 ?
    S1 C7 H7B . . 109.6 ?
    H7A C7 H7B . . 108.1 ?
    N1 C8 O1 . . 112.8(3) ?
    N1 C8 S1 . . 130.7(2) ?
    O1 C8 S1 . . 116.5(2) ?
    N2 C9 O1 . . 112.3(3) ?
    N2 C9 C10 . . 128.4(3) ?
    O1 C9 C10 . . 119.3(2) ?
    C15 C10 C11 . . 119.5(3) ?
    C15 C10 C9 . . 120.7(3) ?
    C11 C10 C9 . . 119.8(3) ?
    C12 C11 C10 . . 120.2(3) ?
    C12 C11 H11 . . 119.9 ?
    C10 C11 H11 . . 119.9 ?
    C11 C12 C13 . . 120.1(3) ?
    C11 C12 H12 . . 120.0 ?
    C13 C12 H12 . . 120.0 ?
    C14 C13 C12 . . 119.6(3) ?
    C14 C13 H13 . . 120.2 ?
    C12 C13 H13 . . 120.2 ?
    C13 C14 C15 . . 120.8(3) ?
    C13 C14 H14 . . 119.6 ?
    C15 C14 H14 . . 119.6 ?
    C14 C15 C10 . . 119.7(3) ?
    C14 C15 H15 . . 120.1 ?
    C10 C15 H15 . . 120.1 ?
    C2 C16 H16A . . 109.5 ?
    C2 C16 H16B . . 109.5 ?
    H16A C16 H16B . . 109.5 ?
    C2 C16 H16C . . 109.5 ?
    H16A C16 H16C . . 109.5 ?
    H16B C16 H16C . . 109.5 ?
    C3 C17 S2 . . 111.49(19) ?
    C3 C17 H17A . . 109.3 ?
    S2 C17 H17A . . 109.3 ?
    C3 C17 H17B . . 109.3 ?
    S2 C17 H17B . . 109.3 ?
    H17A C17 H17B . . 108.0 ?
    N3 C18 O2 . . 113.7(2) ?
    N3 C18 S2 . . 130.3(2) ?
    O2 C18 S2 . . 116.0(2) ?
    N4 C19 O2 . . 112.1(2) ?
    N4 C19 C20 . . 129.1(3) ?
    O2 C19 C20 . . 118.7(2) ?
    C25 C20 C21 . . 119.9(3) ?
    C25 C20 C19 . . 120.0(3) ?
    C21 C20 C19 . . 120.1(3) ?
    C22 C21 C20 . . 119.2(3) ?
    C22 C21 H21 . . 120.4 ?
    C20 C21 H21 . . 120.4 ?
    C23 C22 C21 . . 120.4(3) ?
    C23 C22 H22 . . 119.8 ?
    C21 C22 H22 . . 119.8 ?
    C24 C23 C22 . . 120.0(3) ?
    C24 C23 H23 . . 120.0 ?
    C22 C23 H23 . . 120.0 ?
    C25 C24 C23 . . 120.1(3) ?
    C25 C24 H24 . . 119.9 ?
    C23 C24 H24 . . 119.9 ?
    C24 C25 C20 . . 120.3(3) ?
    C24 C25 H25 . . 119.8 ?
    C20 C25 H25 . . 119.8 ?
    C4 C26 H26A . . 109.5 ?
    C4 C26 H26B . . 109.5 ?
    H26A C26 H26B . . 109.5 ?
    C4 C26 H26C . . 109.5 ?
    H26A C26 H26C . . 109.5 ?
    H26B C26 H26C . . 109.5 ?
    C5 C27 S3 . . 107.24(19) ?
    C5 C27 H27A . . 110.3 ?
    S3 C27 H27A . . 110.3 ?
    C5 C27 H27B . . 110.3 ?
    S3 C27 H27B . . 110.3 ?
    H27A C27 H27B . . 108.5 ?
    N5 C28 O3 . . 113.5(2) ?
    N5 C28 S3 . . 130.4(2) ?
    O3 C28 S3 . . 116.1(2) ?
    N6 C29 O3 . . 111.6(3) ?
    N6 C29 C30 . . 129.8(3) ?
    O3 C29 C30 . . 118.5(2) ?
    C35 C30 C31 . . 119.5(3) ?
    C35 C30 C29 . . 121.3(3) ?
    C31 C30 C29 . . 119.2(3) ?
    C32 C31 C30 . . 120.0(3) ?
    C32 C31 H31 . . 120.0 ?
    C30 C31 H31 . . 120.0 ?
    C33 C32 C31 . . 120.3(3) ?
    C33 C32 H32 . . 119.9 ?
    C31 C32 H32 . . 119.9 ?
    C32 C33 C34 . . 120.1(3) ?
    C32 C33 H33 . . 120.0 ?
    C34 C33 H33 . . 120.0 ?
    C35 C34 C33 . . 119.8(3) ?
    C35 C34 H34 . . 120.1 ?
    C33 C34 H34 . . 120.1 ?
    C34 C35 C30 . . 120.3(3) ?
    C34 C35 H35 . . 119.9 ?
    C30 C35 H35 . . 119.9 ?
    C6 C36 H36A . . 109.5 ?
    C6 C36 H36B . . 109.5 ?
    H36A C36 H36B . . 109.5 ?
    C6 C36 H36C . . 109.5 ?
    H36A C36 H36C . . 109.5 ?
    H36B C36 H36C . . 109.5 ?
loop_
    _geom_torsion_atom_site_label_1
    _geom_torsion_atom_site_label_2
    _geom_torsion_atom_site_label_3
    _geom_torsion_atom_site_label_4
    _geom_torsion_site_symmetry_1
    _geom_torsion_site_symmetry_2
    _geom_torsion_site_symmetry_3
    _geom_torsion_site_symmetry_4
    _geom_torsion
    _geom_torsion_publ_flag
    C8 N1 N2 C9 . . . . 0.4(3) ?
    C18 N3 N4 C19 . . . . 0.4(3) ?
    C28 N5 N6 C29 . . . . -0.1(3) ?
    C6 C1 C2 C3 . . . . 5.9(4) ?
    C7 C1 C2 C3 . . . . -174.4(2) ?
    C6 C1 C2 C16 . . . . -174.9(2) ?
    C7 C1 C2 C16 . . . . 4.8(4) ?
    C1 C2 C3 C4 . . . . -7.5(4) ?
    C16 C2 C3 C4 . . . . 173.3(3) ?
    C1 C2 C3 C17 . . . . 167.3(2) ?
    C16 C2 C3 C17 . . . . -11.9(4) ?
    C2 C3 C4 C5 . . . . 3.0(4) ?
    C17 C3 C4 C5 . . . . -171.7(3) ?
    C2 C3 C4 C26 . . . . -175.8(3) ?
    C17 C3 C4 C26 . . . . 9.5(4) ?
    C3 C4 C5 C6 . . . . 3.0(4) ?
    C26 C4 C5 C6 . . . . -178.2(3) ?
    C3 C4 C5 C27 . . . . -178.4(2) ?
    C26 C4 C5 C27 . . . . 0.4(4) ?
    C4 C5 C6 C1 . . . . -4.5(4) ?
    C27 C5 C6 C1 . . . . 176.8(2) ?
    C4 C5 C6 C36 . . . . 178.0(3) ?
    C27 C5 C6 C36 . . . . -0.6(4) ?
    C2 C1 C6 C5 . . . . 0.1(4) ?
    C7 C1 C6 C5 . . . . -179.7(2) ?
    C2 C1 C6 C36 . . . . 177.5(2) ?
    C7 C1 C6 C36 . . . . -2.2(4) ?
    C2 C1 C7 S1 . . . . -102.4(3) ?
    C6 C1 C7 S1 . . . . 77.3(3) ?
    C8 S1 C7 C1 . . . . -125.3(2) ?
    N2 N1 C8 O1 . . . . -0.7(3) ?
    N2 N1 C8 S1 . . . . 178.4(2) ?
    C9 O1 C8 N1 . . . . 0.8(3) ?
    C9 O1 C8 S1 . . . . -178.54(19) ?
    C7 S1 C8 N1 . . . . -17.2(3) ?
    C7 S1 C8 O1 . . . . 161.9(2) ?
    N1 N2 C9 O1 . . . . 0.1(3) ?
    N1 N2 C9 C10 . . . . 180.0(3) ?
    C8 O1 C9 N2 . . . . -0.5(3) ?
    C8 O1 C9 C10 . . . . 179.6(2) ?
    N2 C9 C10 C15 . . . . 179.8(3) ?
    O1 C9 C10 C15 . . . . -0.3(4) ?
    N2 C9 C10 C11 . . . . -1.8(5) ?
    O1 C9 C10 C11 . . . . 178.1(2) ?
    C15 C10 C11 C12 . . . . -0.1(4) ?
    C9 C10 C11 C12 . . . . -178.4(3) ?
    C10 C11 C12 C13 . . . . -0.6(4) ?
    C11 C12 C13 C14 . . . . 0.7(4) ?
    C12 C13 C14 C15 . . . . -0.1(4) ?
    C13 C14 C15 C10 . . . . -0.6(4) ?
    C11 C10 C15 C14 . . . . 0.7(4) ?
    C9 C10 C15 C14 . . . . 179.0(3) ?
    C4 C3 C17 S2 . . . . -91.9(3) ?
    C2 C3 C17 S2 . . . . 93.2(3) ?
    C18 S2 C17 C3 . . . . -172.6(2) ?
    N4 N3 C18 O2 . . . . -0.8(3) ?
    N4 N3 C18 S2 . . . . 178.8(2) ?
    C19 O2 C18 N3 . . . . 0.8(3) ?
    C19 O2 C18 S2 . . . . -178.82(18) ?
    C17 S2 C18 N3 . . . . -5.2(3) ?
    C17 S2 C18 O2 . . . . 174.3(2) ?
    N3 N4 C19 O2 . . . . 0.1(3) ?
    N3 N4 C19 C20 . . . . -179.1(3) ?
    C18 O2 C19 N4 . . . . -0.5(3) ?
    C18 O2 C19 C20 . . . . 178.8(2) ?
    N4 C19 C20 C25 . . . . -177.6(3) ?
    O2 C19 C20 C25 . . . . 3.2(4) ?
    N4 C19 C20 C21 . . . . 1.6(5) ?
    O2 C19 C20 C21 . . . . -177.6(2) ?
    C25 C20 C21 C22 . . . . 0.1(4) ?
    C19 C20 C21 C22 . . . . -179.1(3) ?
    C20 C21 C22 C23 . . . . -0.5(4) ?
    C21 C22 C23 C24 . . . . 0.1(5) ?
    C22 C23 C24 C25 . . . . 0.8(5) ?
    C23 C24 C25 C20 . . . . -1.2(5) ?
    C21 C20 C25 C24 . . . . 0.8(4) ?
    C19 C20 C25 C24 . . . . -180.0(3) ?
    C4 C5 C27 S3 . . . . -98.1(3) ?
    C6 C5 C27 S3 . . . . 80.5(3) ?
    C28 S3 C27 C5 . . . . 160.8(2) ?
    N6 N5 C28 O3 . . . . 1.1(3) ?
    N6 N5 C28 S3 . . . . -176.8(3) ?
    C29 O3 C28 N5 . . . . -1.5(3) ?
    C29 O3 C28 S3 . . . . 176.7(2) ?
    C27 S3 C28 N5 . . . . -4.7(3) ?
    C27 S3 C28 O3 . . . . 177.5(2) ?
    N5 N6 C29 O3 . . . . -0.8(3) ?
    N5 N6 C29 C30 . . . . 176.3(3) ?
    C28 O3 C29 N6 . . . . 1.4(3) ?
    C28 O3 C29 C30 . . . . -176.1(3) ?
    N6 C29 C30 C35 . . . . 157.2(3) ?
    O3 C29 C30 C35 . . . . -25.9(4) ?
    N6 C29 C30 C31 . . . . -23.5(5) ?
    O3 C29 C30 C31 . . . . 153.4(3) ?
    C35 C30 C31 C32 . . . . 1.0(5) ?
    C29 C30 C31 C32 . . . . -178.3(3) ?
    C30 C31 C32 C33 . . . . -0.2(5) ?
    C31 C32 C33 C34 . . . . -1.0(5) ?
    C32 C33 C34 C35 . . . . 1.3(5) ?
    C33 C34 C35 C30 . . . . -0.4(5) ?
    C31 C30 C35 C34 . . . . -0.7(4) ?
    C29 C30 C35 C34 . . . . 178.6(3) ?
loop_
    _geom_hbond_atom_site_label_D
    _geom_hbond_atom_site_label_H
    _geom_hbond_atom_site_label_A
    _geom_hbond_site_symmetry_A
    _geom_hbond_distance_DH
    _geom_hbond_distance_HA
    _geom_hbond_distance_DA
    _geom_hbond_angle_DHA
    _geom_hbond_publ_flag
    C31 H31 N5 2_655 0.95 2.545 3.338(3) 141.1 yes
    C24 H24 N2 1_556 0.95 2.565 3.394(4) 145.9 yes
