# Supplementary material for: 5,5′,5′′-Triphenyl-2,2′,2′′-[2,4,6-tri­methyl­benzene-1,3,5-triyltris(methyl­idene­sulfanedi­yl)]tris­(1,3,4-oxadiazole)
Source: Acta Crystallogr Sect E Struct Rep Online. 2010 Oct 20;66(Pt 11):o2835. doi: 10.1107/S1600536810040730 (PMC3009160; doi:10.1107/S1600536810040730)
Supplement: Supplementary file 2 [file e-66-o2835-Isup2.hkl]

# 
# h,k,l, Fc-squared, Fo-squared, sigma(Fo-squared) and status flag 
# 
data_I
_shelx_title ' R100906G1 in P2(1)/c' 
_shelx_refln_list_code          4 
_shelx_F_calc_maximum      266.42 
_exptl_crystal_F_000      1440.00 
_reflns_d_resolution_high  0.8404 
 
loop_ 
 _symmetry_equiv_pos_as_xyz 
 'x, y, z' 
 '-x, y+1/2, -z+1/2' 
 '-x, -y, -z' 
 'x, -y-1/2, z-1/2' 
 
_cell_length_a    19.8702 
_cell_length_b     9.1305 
_cell_length_c    18.5571 
_cell_angle_alpha  90.000 
_cell_angle_beta  107.001 
_cell_angle_gamma  90.000 
 
_shelx_F_squared_multiplier     1.000 
 
loop_ 
 _refln_index_h 
 _refln_index_k 
 _refln_index_l 
 _refln_F_squared_calc 
 _refln_F_squared_meas 
 _refln_F_squared_sigma 
 _refln_observed_status 
   2   0   0    12087.89    11968.64     94.03 o 
   3   0   0    13048.78    12790.71    134.11 o 
   4   0   0        7.12        8.41      4.63 o 
   5   0   0       71.59       64.63      9.07 o 
   6   0   0     2204.22     2427.80     40.15 o 
   7   0   0     1130.94     1102.38     32.33 o 
   8   0   0     1786.76     1739.52     32.96 o 
   9   0   0     6288.92     6215.63    107.91 o 
  10   0   0      322.09      287.76     13.48 o 
  11   0   0     4323.25     4426.58     61.61 o 
  12   0   0      743.19      876.01     25.15 o 
  13   0   0      307.92      230.40     22.22 o 
  14   0   0      892.23     1007.54     35.06 o 
  15   0   0     1123.41     1253.11     34.41 o 
  16   0   0     5721.12     6038.56     77.78 o 
  17   0   0      829.70      917.28     55.20 o 
  18   0   0      309.32      347.12     63.07 o 
  19   0   0     1677.53     1729.77     89.74 o 
  20   0   0      250.94      260.10     83.19 o 
  21   0   0     1272.94     1430.14     51.15 o 
  22   0   0       35.69       66.53     41.59 o 
   1   1   0       59.27       36.93      7.82 o 
   2   1   0    18308.61    18774.26    123.34 o 
   3   1   0     2478.05     2066.52     45.67 o 
   4   1   0    10744.86     9537.81     70.84 o 
   5   1   0      552.60      633.02     10.74 o 
   6   1   0      999.69      887.37     12.20 o 
   7   1   0      769.02      721.04      7.25 o 
   8   1   0     1736.92     1805.27     25.24 o 
   9   1   0      622.20      680.21     12.01 o 
  10   1   0      689.24      649.55      9.87 o 
  11   1   0     1956.06     2116.07     26.53 o 
  12   1   0     2084.23     2311.47     32.65 o 
  13   1   0       26.44       17.90      8.43 o 
  14   1   0      597.28      634.80     21.03 o 
  15   1   0        5.89        7.35      7.17 o 
  16   1   0       26.57       47.21     10.52 o 
  17   1   0      795.74      774.93     45.25 o 
  18   1   0       65.37       97.89     19.76 o 
  19   1   0      397.49      466.30     47.77 o 
  20   1   0      528.47      576.90     52.58 o 
  21   1   0      439.49      436.63     34.96 o 
  22   1   0      643.19      748.74     66.74 o 
   0   2   0     5330.81     4841.91    156.64 o 
   1   2   0     1757.60     1679.09     25.94 o 
   2   2   0     8569.43     8014.25     91.96 o 
   3   2   0     9894.99     8941.15     69.81 o 
   4   2   0    27529.61    29100.37    206.16 o 
   5   2   0     9106.20     8383.96     73.26 o 
   6   2   0      108.95      115.25     10.71 o 
   7   2   0     4439.71     4423.79     43.72 o 
   8   2   0      153.76      166.26      9.75 o 
   9   2   0      357.41      392.49     10.82 o 
  10   2   0     4234.42     4516.64     46.16 o 
  11   2   0     1580.15     1467.17     20.01 o 
  12   2   0      193.13      174.63     12.96 o 
  13   2   0      997.00     1054.29     31.75 o 
  14   2   0      595.88      637.59     21.61 o 
  15   2   0     1615.99     1657.48     30.63 o 
  16   2   0     1158.88     1350.44     47.48 o 
  17   2   0      427.18      446.53     21.97 o 
  18   2   0      154.74      150.30     26.55 o 
  19   2   0       20.87        3.74     13.88 o 
  20   2   0      357.67      518.48     40.98 o 
  21   2   0      483.46      515.19     39.09 o 
  22   2   0        4.38       37.41     15.65 o 
   1   3   0     5822.85     4993.74    150.16 o 
   2   3   0     3873.68     3582.57     51.76 o 
   3   3   0     6004.65     6076.71     71.62 o 
   4   3   0    11507.59    10371.93    191.49 o 
   5   3   0      728.12      738.36     11.90 o 
   6   3   0      766.48      733.19     11.00 o 
   7   3   0      107.36      125.33     12.49 o 
   8   3   0     1138.64     1167.56     14.55 o 
   9   3   0      471.03      473.65     10.71 o 
  10   3   0     1929.95     1917.10     28.51 o 
  11   3   0      379.03      396.09     24.13 o 
  12   3   0      418.15      344.64     22.56 o 
  13   3   0      335.11      335.83     18.71 o 
  14   3   0      151.89      122.03     13.05 o 
  15   3   0     1991.08     2100.36     36.79 o 
  16   3   0     1668.05     1789.33     57.97 o 
  17   3   0      561.99      718.24     33.31 o 
  18   3   0      238.28      255.96     33.88 o 
  19   3   0        2.77       14.57     15.79 o 
  20   3   0        0.21       16.85     12.00 o 
  21   3   0       12.20       28.69     14.19 o 
   0   4   0     3782.28     3955.60    104.67 o 
   1   4   0     1157.93     1179.16     20.93 o 
   2   4   0     1246.87     1252.66     23.13 o 
   3   4   0     1712.95     1530.86     28.22 o 
   4   4   0      159.99      172.10     19.34 o 
   5   4   0     1529.78     1533.13     24.58 o 
   6   4   0     3041.43     3086.26     35.85 o 
   7   4   0     1461.89     1633.35     27.13 o 
   8   4   0      812.96      856.49     15.90 o 
   9   4   0      143.81      134.10     16.23 o 
  10   4   0      392.77      379.83     23.60 o 
  11   4   0      404.39      364.45     18.69 o 
  12   4   0      927.64      860.00     18.70 o 
  13   4   0      925.86      945.30     14.03 o 
  14   4   0       58.91       49.17     13.98 o 
  15   4   0      460.84      547.54     34.23 o 
  16   4   0       58.40       58.80     13.30 o 
  17   4   0      547.96      446.59     58.87 o 
  18   4   0     2738.49     3202.97     67.37 o 
  19   4   0       71.23       53.57     20.01 o 
  20   4   0      552.91      761.41     35.83 o 
  21   4   0       36.13       43.32     20.24 o 
   1   5   0      569.14      581.67     26.32 o 
   2   5   0      432.30      440.96     31.75 o 
   3   5   0     1119.30     1312.42     23.80 o 
   4   5   0      887.86      826.66     17.75 o 
   5   5   0       14.32        7.96      5.38 o 
   6   5   0      184.20      144.79     17.28 o 
   7   5   0      807.52      754.51     27.69 o 
   8   5   0     3341.70     3488.16     47.71 o 
   9   5   0       26.53       25.60      8.92 o 
  10   5   0      195.60      164.65     21.34 o 
  11   5   0     2135.40     2158.79     65.94 o 
  12   5   0      755.12      764.12     22.94 o 
  13   5   0        0.07       16.87     16.19 o 
  14   5   0      138.32      151.25     20.89 o 
  15   5   0      667.39      651.89     28.78 o 
  16   5   0        6.44       17.78     11.96 o 
  17   5   0       40.04       49.03     12.92 o 
  18   5   0       74.03       68.11     19.61 o 
  19   5   0      159.15      101.77     20.99 o 
  20   5   0       34.80       30.75     23.29 o 
   0   6   0     1412.88     1497.14     45.99 o 
   1   6   0        0.09       -8.56     22.22 o 
   2   6   0      246.13      253.09     17.12 o 
   3   6   0      447.04      423.67     31.51 o 
   4   6   0      408.77      407.29     24.32 o 
   5   6   0     1019.69     1026.28     24.68 o 
   6   6   0       29.33       25.56      7.18 o 
   7   6   0       18.18       18.40      8.28 o 
   8   6   0      224.73      265.39     36.89 o 
   9   6   0       94.04      116.93     17.78 o 
  10   6   0     7662.90     7964.24     88.25 o 
  11   6   0       29.26       32.23      7.55 o 
  12   6   0      117.83      116.33     14.01 o 
  13   6   0       47.30       28.87     14.04 o 
  14   6   0      172.12      154.66     30.99 o 
  15   6   0       43.95       64.01     14.70 o 
  16   6   0        0.07       -6.20     14.59 o 
  17   6   0      141.55       98.65     27.79 o 
  18   6   0       66.33       75.02     19.27 o 
   1   7   0     2292.27     2358.52     62.57 o 
   2   7   0     4238.20     4292.71     91.78 o 
   3   7   0       83.73       64.69     14.60 o 
   4   7   0     1579.00     1566.28     42.51 o 
   5   7   0      230.88      195.37     31.37 o 
   6   7   0        0.31       51.50     34.11 o 
   7   7   0      313.52      300.53     68.52 o 
   8   7   0      265.41      223.64     24.75 o 
   9   7   0       49.48       46.63     15.72 o 
  10   7   0      856.40      806.14     34.04 o 
  11   7   0      251.38      236.48     30.34 o 
  12   7   0      841.54      899.19     65.59 o 
  13   7   0        2.75       12.09     20.68 o 
  14   7   0     1116.03     1113.84     59.38 o 
  15   7   0        0.13       -8.14     29.36 o 
  16   7   0        1.94       10.75     19.07 o 
  17   7   0       19.66        5.61     26.11 o 
   0   8   0     1208.76     1228.60     81.96 o 
   1   8   0       97.72       76.72     32.39 o 
   2   8   0       44.39       31.75     20.88 o 
   3   8   0     1610.15     1617.90     63.54 o 
   4   8   0        5.16      -13.61     26.34 o 
   5   8   0      333.77      325.33     53.28 o 
   6   8   0      750.83      734.96     84.31 o 
   7   8   0      361.55      370.57     57.19 o 
   8   8   0      191.41      184.35     38.00 o 
   9   8   0      911.64     1055.45     78.22 o 
  10   8   0       12.12       40.53     19.67 o 
  11   8   0      116.06      132.85     22.89 o 
  12   8   0       94.02       67.00     31.58 o 
  13   8   0      345.00      342.10     81.69 o 
  14   8   0        9.80       31.67     25.76 o 
  15   8   0      530.20      530.81    154.99 o 
   1   9   0     1883.22     1786.80     63.87 o 
   2   9   0      358.18      288.90     59.47 o 
   3   9   0      450.33      415.86     86.94 o 
   4   9   0      114.92       99.01     50.00 o 
   5   9   0     1084.90     1190.62     60.45 o 
   6   9   0      397.03      449.12     74.17 o 
   7   9   0      245.01      281.01     68.91 o 
   8   9   0        4.44       26.26     24.70 o 
   9   9   0      247.44      266.24     55.40 o 
  10   9   0       69.83       77.89     23.53 o 
  11   9   0       79.42       58.52     17.49 o 
  12   9   0      359.26      363.03     78.87 o 
   0  10   0     1648.65     1869.77     68.59 o 
   1  10   0        2.35       -5.81     22.05 o 
   2  10   0      220.85      249.95     47.70 o 
   3  10   0      564.81      464.25    112.74 o 
   4  10   0      312.39      335.67     47.00 o 
   5  10   0      452.72      375.41     85.21 o 
   6  10   0      432.19      384.90     95.65 o 
   7  10   0        2.78       26.07     20.42 o 
   8  10   0      493.47      437.65     87.07 o 
 -22   1   1      592.56      587.68     49.29 o 
 -21   1   1       34.14       35.79     18.54 o 
 -20   1   1      240.25      192.81     34.87 o 
 -19   1   1      546.90      608.17     38.76 o 
 -18   1   1      251.18      281.40     42.56 o 
 -17   1   1     1655.70     1821.58     37.07 o 
 -16   1   1       45.52       44.18      9.08 o 
 -15   1   1        1.30       -8.07     11.15 o 
 -14   1   1       48.60       47.10     11.68 o 
 -13   1   1        0.08       16.54      8.56 o 
 -12   1   1     1727.17     1836.79     38.88 o 
 -11   1   1      839.15      889.07     16.21 o 
 -10   1   1     2733.39     2820.29     42.98 o 
  -9   1   1        0.46        6.32      5.10 o 
  -8   1   1        8.34        5.79      4.03 o 
  -7   1   1       28.87       29.50      5.51 o 
  -6   1   1      243.04      231.10     10.29 o 
  -5   1   1      246.48      250.72      7.86 o 
  -4   1   1     1016.38      871.07     11.37 o 
  -3   1   1    22161.64    22928.46    159.35 o 
  -2   1   1      670.65      630.96     15.03 o 
  -1   1   1       53.50       74.00     12.95 o 
   0   1   1     2248.63     1932.96     57.48 o 
   1   1   1    13760.36    13426.92    116.45 o 
   2   1   1        1.64       -3.36      7.70 o 
   3   1   1    28436.26    30508.81    362.49 o 
   4   1   1    10945.70    10249.10     57.78 o 
   5   1   1    18171.15    17954.82    108.45 o 
   6   1   1     1356.48     1321.93     16.08 o 
   7   1   1       50.71       67.48      6.79 o 
   8   1   1       47.98       71.29      6.72 o 
   9   1   1      273.08      342.43     10.95 o 
  10   1   1      226.58      190.73     12.14 o 
  11   1   1       28.66       28.28      4.59 o 
  12   1   1      994.46     1057.48     20.02 o 
  13   1   1     2189.78     2317.43     35.52 o 
  14   1   1      323.03      360.34     21.02 o 
  15   1   1      793.93      871.99     15.16 o 
  16   1   1      699.68      743.28     27.74 o 
  17   1   1      345.54      312.10     43.22 o 
  18   1   1      550.63      622.41     32.19 o 
  19   1   1      277.66      254.76     31.89 o 
  20   1   1       43.29       42.15     16.63 o 
  21   1   1       30.17       47.51     16.28 o 
  22   1   1      214.67      211.21     38.67 o 
 -22   2   1        2.51       19.15     18.55 o 
 -21   2   1      171.46      148.02     38.43 o 
 -20   2   1      319.14      317.66     54.97 o 
 -19   2   1      106.54       94.16     31.20 o 
 -18   2   1      313.93      332.17     36.86 o 
 -17   2   1       83.26       62.99     13.31 o 
 -16   2   1      168.53      163.75     23.03 o 
 -15   2   1     4807.77     5114.30     86.02 o 
 -14   2   1     3158.56     3333.33     50.06 o 
 -13   2   1       27.04       31.41      9.22 o 
 -12   2   1      664.93      666.62     24.78 o 
 -11   2   1     1098.95     1039.18     22.50 o 
 -10   2   1      231.18      214.68     10.14 o 
  -9   2   1    11974.86    11999.33    142.99 o 
  -8   2   1       72.53       65.62      8.34 o 
  -7   2   1     2241.24     2338.61     26.72 o 
  -6   2   1     1227.21     1231.06     16.46 o 
  -5   2   1       32.90       10.97      4.13 o 
  -4   2   1    13509.51    12599.54    114.49 o 
  -3   2   1    23646.27    23879.80    214.20 o 
  -2   2   1    25328.21    25742.68    190.29 o 
  -1   2   1     1849.08     1746.70     23.21 o 
   0   2   1      570.93      547.03     12.51 o 
   1   2   1      731.39      656.66     16.45 o 
   2   2   1    15661.65    14801.26    109.13 o 
   3   2   1    70978.02    91345.59    994.72 o 
   4   2   1     1428.75     1326.58     19.65 o 
   5   2   1    21951.47    21648.91    116.26 o 
   6   2   1      973.16      887.66     11.37 o 
   7   2   1     9261.25     8813.84    115.00 o 
   8   2   1        0.14       11.61      3.52 o 
   9   2   1      187.84      139.27     10.77 o 
  10   2   1      466.86      415.52     12.60 o 
  11   2   1       53.20       56.29      7.56 o 
  12   2   1       45.73       33.86      6.43 o 
  13   2   1        0.13        9.11      4.45 o 
  14   2   1      220.43      176.82     14.85 o 
  15   2   1      238.50      209.93     15.20 o 
  16   2   1      325.32      357.86     44.99 o 
  17   2   1        0.61       12.17     10.44 o 
  18   2   1      989.38     1127.13     38.28 o 
  19   2   1       24.20       17.96     17.98 o 
  20   2   1      134.31      133.27     25.22 o 
  21   2   1        5.34       -1.15     18.25 o 
 -22   3   1      261.72      290.95     38.66 o 
 -21   3   1       36.40       37.51     13.36 o 
 -20   3   1      107.67       93.86     18.29 o 
 -19   3   1      337.51      336.37     45.72 o 
 -18   3   1      136.37      132.58     20.04 o 
 -17   3   1        8.53       11.51     17.11 o 
 -16   3   1     1332.42     1457.89     26.67 o 
 -15   3   1      924.37      979.01     24.22 o 
 -14   3   1      227.54      271.76     39.15 o 
 -13   3   1       46.60       50.92     13.89 o 
 -12   3   1      194.43      171.36     19.22 o 
 -11   3   1      847.24      895.10     19.45 o 
 -10   3   1     3424.92     3720.72     33.32 o 
  -9   3   1     2815.07     2712.61     38.09 o 
  -8   3   1      863.80      806.84     10.44 o 
  -7   3   1      487.55      446.12     10.58 o 
  -6   3   1      513.37      590.45     10.07 o 
  -5   3   1     2630.55     2532.96     29.76 o 
  -4   3   1     2409.85     2441.73     30.92 o 
  -3   3   1     7340.79     7002.23    100.24 o 
  -2   3   1      239.12      224.89     19.30 o 
  -1   3   1        4.44       10.43      6.21 o 
   0   3   1      989.94      981.07     22.24 o 
   1   3   1     6055.06     6221.57    112.74 o 
   2   3   1    17854.54    17032.50    125.77 o 
   3   3   1     1043.81     1083.02     18.63 o 
   4   3   1        7.32        9.64      4.80 o 
   5   3   1       72.98       68.76      8.09 o 
   6   3   1     3810.54     4003.54     39.30 o 
   7   3   1     1266.76     1380.68     22.58 o 
   8   3   1    12203.49    11725.03    213.48 o 
   9   3   1      289.26      289.50     22.88 o 
  10   3   1      430.08      426.86     12.17 o 
  11   3   1        0.14        9.91      7.67 o 
  12   3   1     1900.10     1798.31     31.46 o 
  13   3   1       56.07       42.38      8.00 o 
  14   3   1     1023.06     1092.47     22.78 o 
  15   3   1      543.77      530.23     22.75 o 
  16   3   1      559.70      661.42     29.17 o 
  17   3   1      633.13      726.04     25.15 o 
  18   3   1     2261.06     2572.55     64.47 o 
  19   3   1        2.23       19.97     12.53 o 
  20   3   1      351.58      357.41     41.74 o 
  21   3   1       51.22       56.21     17.68 o 
 -21   4   1       27.47       33.72     14.31 o 
 -20   4   1      112.58      114.45     30.70 o 
 -19   4   1      206.74      192.08     27.33 o 
 -18   4   1      172.20      140.86     21.14 o 
 -17   4   1       65.21       47.26     11.34 o 
 -16   4   1        0.14       -1.86     13.41 o 
 -15   4   1      173.88      138.03     20.68 o 
 -14   4   1     1597.94     1736.73     29.15 o 
 -13   4   1       14.40       14.07      8.17 o 
 -12   4   1      358.83      408.95     18.58 o 
 -11   4   1      200.84      162.61     17.40 o 
 -10   4   1      191.63      190.78     19.68 o 
  -9   4   1     1446.86     1435.16     23.12 o 
  -8   4   1       20.23       20.10      5.80 o 
  -7   4   1      665.82      622.89     14.20 o 
  -6   4   1     5577.23     6318.23     86.97 o 
  -5   4   1     5786.70     5769.90     61.70 o 
  -4   4   1     2778.21     2696.83     45.21 o 
  -3   4   1      446.09      523.36     15.69 o 
  -2   4   1     3028.42     3020.73     35.96 o 
  -1   4   1       88.64       72.60     15.46 o 
   0   4   1      408.16      398.53     22.16 o 
   1   4   1      401.83      409.21     22.59 o 
   2   4   1      826.51      770.07     19.72 o 
   3   4   1      355.73      374.21     16.28 o 
   4   4   1     1707.20     1812.21     26.33 o 
   5   4   1     1790.00     1863.03     27.36 o 
   6   4   1       21.74       26.17      6.75 o 
   7   4   1     7536.84     8022.83     47.71 o 
   8   4   1      196.65      162.72     19.20 o 
   9   4   1     4694.38     4952.88     50.50 o 
  10   4   1      483.48      402.55     17.41 o 
  11   4   1       11.52       28.52      7.41 o 
  12   4   1     3140.33     3265.96     52.86 o 
  13   4   1      107.52       85.32     17.13 o 
  14   4   1      175.71      210.78     19.75 o 
  15   4   1      262.34      239.11     29.71 o 
  16   4   1      305.41      309.93     49.83 o 
  17   4   1       26.21       15.41     11.82 o 
  18   4   1       59.16       40.34     15.42 o 
  19   4   1       15.62        9.82     14.88 o 
  20   4   1      191.84      221.61     44.31 o 
 -20   5   1      881.81     1002.40     50.20 o 
 -19   5   1       47.40       55.91     16.05 o 
 -18   5   1      121.65      108.33     21.35 o 
 -17   5   1       62.60       52.00     14.08 o 
 -16   5   1      814.06      976.12     37.85 o 
 -15   5   1      212.87      211.23     31.83 o 
 -14   5   1      126.18      130.54     18.77 o 
 -13   5   1     7008.85     7487.64     84.32 o 
 -12   5   1      116.84      101.59     11.81 o 
 -11   5   1       88.00       72.26     12.11 o 
 -10   5   1       75.31       69.68     12.17 o 
  -9   5   1       67.96       56.50     11.88 o 
  -8   5   1     1458.85     1431.14     40.90 o 
  -7   5   1     7745.61     8142.25    114.57 o 
  -6   5   1     2153.69     2088.36     35.59 o 
  -5   5   1     6288.92     6409.92     60.26 o 
  -4   5   1     2134.26     2084.71     41.81 o 
  -3   5   1     5076.35     4892.39     80.19 o 
  -2   5   1       67.53       70.10     16.39 o 
  -1   5   1      342.48      358.67     29.11 o 
   0   5   1      893.22      905.35     10.46 o 
   1   5   1     2002.94     1795.42     44.30 o 
   2   5   1     1847.55     1886.68     41.69 o 
   3   5   1    10693.14    10426.48    494.99 o 
   4   5   1        8.01        6.18      4.83 o 
   5   5   1     1709.55     1684.09     26.34 o 
   6   5   1      932.27      944.65     17.57 o 
   7   5   1     1308.38     1396.40     39.78 o 
   8   5   1     3359.06     3431.80     39.57 o 
   9   5   1      612.49      591.87     12.65 o 
  10   5   1      615.38      594.81     21.91 o 
  11   5   1      858.49      867.29     19.64 o 
  12   5   1       20.08       15.62      8.50 o 
  13   5   1     1376.52     1513.57     30.07 o 
  14   5   1        4.23       18.29     34.13 o 
  15   5   1      749.42      827.81     32.99 o 
  16   5   1      144.19      117.20     19.18 o 
  17   5   1       32.31       64.32     12.74 o 
  18   5   1      140.87      124.80     30.17 o 
  19   5   1      668.05      730.50     45.37 o 
 -19   6   1        1.38      -10.37     30.44 o 
 -18   6   1        0.65        7.58     14.30 o 
 -17   6   1        5.33       22.04     11.64 o 
 -16   6   1       13.40       23.70     11.27 o 
 -15   6   1      335.88      324.37     43.49 o 
 -14   6   1      371.76      406.09     63.86 o 
 -13   6   1      249.74      238.35     37.84 o 
 -12   6   1      100.60       97.59     13.77 o 
 -11   6   1      282.25      299.96     34.67 o 
 -10   6   1     1425.84     1454.33     28.56 o 
  -9   6   1     3101.66     3307.23     65.96 o 
  -8   6   1     1045.08     1095.56     25.43 o 
  -7   6   1        6.86       33.54     26.24 o 
  -6   6   1       17.29      -17.74     19.67 o 
  -5   6   1      597.56      597.84     27.78 o 
  -4   6   1      657.48      788.63     25.17 o 
  -3   6   1       11.35       15.55     10.54 o 
  -2   6   1      317.27      357.42     18.85 o 
  -1   6   1       15.76       23.15     17.87 o 
   0   6   1      126.43      133.29     16.66 o 
   1   6   1      867.81      764.61     15.43 o 
   2   6   1     2125.27     2227.97     51.13 o 
   3   6   1      608.51      550.60     19.23 o 
   4   6   1      863.48      877.48     39.36 o 
   5   6   1      582.53      573.91     31.81 o 
   6   6   1      151.73      161.20     25.10 o 
   7   6   1       62.23       68.86     12.65 o 
   8   6   1       42.71       43.14     11.54 o 
   9   6   1     1174.00     1261.81     27.77 o 
  10   6   1       35.11       58.79     12.93 o 
  11   6   1      662.55      745.05     23.32 o 
  12   6   1     1261.96     1363.68     29.06 o 
  13   6   1      440.86      444.72     26.94 o 
  14   6   1      209.79      211.13     30.44 o 
  15   6   1      421.95      393.29     51.92 o 
  16   6   1      694.52      568.54    152.75 o 
  17   6   1      614.90      774.84     48.96 o 
  18   6   1       15.72       -0.29     14.73 o 
 -17   7   1       29.44       22.24     12.95 o 
 -16   7   1      121.68      144.12     35.42 o 
 -15   7   1        8.71       34.80     19.31 o 
 -14   7   1      267.30      231.57     39.94 o 
 -13   7   1       12.63        4.66     10.49 o 
 -12   7   1      480.98      479.40     71.98 o 
 -11   7   1      119.04      121.73     24.79 o 
 -10   7   1     2845.91     2798.08     65.24 o 
  -9   7   1      379.95      379.07     50.81 o 
  -8   7   1     2960.82     3157.23     77.82 o 
  -7   7   1      939.52      988.87     60.42 o 
  -6   7   1      245.85      253.58     38.30 o 
  -5   7   1      277.25      188.92     28.71 o 
  -4   7   1       17.06       31.47     13.28 o 
  -3   7   1      618.60      564.01     52.96 o 
  -2   7   1      119.39      111.97     26.25 o 
  -1   7   1     2103.97     2033.88     43.39 o 
   0   7   1     1265.98     1279.75     17.69 o 
   1   7   1      213.03      234.64     14.90 o 
   2   7   1      347.34      319.45     30.41 o 
   3   7   1       13.82       14.84      9.21 o 
   4   7   1       18.88        6.62     14.73 o 
   5   7   1      238.17      222.49     32.47 o 
   6   7   1     4403.12     4605.27     71.61 o 
   7   7   1      363.32      365.75     30.63 o 
   8   7   1     5961.06     6321.34    106.09 o 
   9   7   1      501.51      454.47     46.70 o 
  10   7   1      715.11      738.89     27.84 o 
  11   7   1     1937.44     1824.48     68.82 o 
  12   7   1      569.74      613.75     62.02 o 
  13   7   1       58.50       48.80     15.43 o 
  14   7   1       38.00       57.85     15.48 o 
  15   7   1        0.80       24.32     20.96 o 
  16   7   1      221.57      249.65     61.21 o 
 -15   8   1       88.64      106.93     39.77 o 
 -14   8   1       32.43        5.67     18.96 o 
 -13   8   1       46.40       67.95     25.96 o 
 -12   8   1       56.07       74.66     23.36 o 
 -11   8   1      116.75       83.13     24.39 o 
 -10   8   1       52.88       18.60     28.74 o 
  -9   8   1      990.82     1079.86     57.61 o 
  -8   8   1       70.40       72.33     18.74 o 
  -7   8   1     1728.92     1937.96     53.83 o 
  -6   8   1     1073.69     1281.07     98.53 o 
  -5   8   1      230.27      245.10     43.57 o 
  -4   8   1     1846.20     1817.95     56.52 o 
  -3   8   1      209.80      222.46     52.86 o 
  -2   8   1      342.13      395.56     54.44 o 
  -1   8   1       79.88       56.06     18.34 o 
   0   8   1      261.52      204.68     40.44 o 
   1   8   1       32.77        8.21     55.79 o 
   2   8   1      552.50      422.83     88.14 o 
   3   8   1      578.53      512.59     93.27 o 
   4   8   1       77.92       90.36     17.52 o 
   5   8   1        9.38       15.03     24.04 o 
   6   8   1      285.69      242.27     34.79 o 
   7   8   1      263.83      300.77     43.60 o 
   8   8   1       85.05       67.03     16.65 o 
   9   8   1      113.66      161.01     31.19 o 
  10   8   1        6.51       13.02     29.33 o 
  11   8   1      346.96      314.58     53.03 o 
  12   8   1     1948.50     2330.99     52.36 o 
  13   8   1        5.90       -9.13     32.77 o 
  14   8   1      394.67      376.33     67.77 o 
 -12   9   1      317.07      236.44     41.15 o 
 -11   9   1      144.38      112.34     34.91 o 
 -10   9   1        3.54       30.76     16.11 o 
  -9   9   1       48.28       33.86     19.79 o 
  -8   9   1      237.34      220.60     46.06 o 
  -7   9   1       11.51       18.82     29.35 o 
  -6   9   1       63.68       39.62     22.24 o 
  -5   9   1      341.71      352.08     58.90 o 
  -4   9   1      655.37      889.22     58.72 o 
  -3   9   1      158.71      139.25     39.25 o 
  -2   9   1     1146.76     1265.46     58.76 o 
  -1   9   1        9.76      -11.92     26.45 o 
   0   9   1      306.73      251.04     54.88 o 
   1   9   1       43.41       12.04     23.33 o 
   2   9   1       49.26       76.35     24.08 o 
   3   9   1        5.33        7.49     30.66 o 
   4   9   1      734.26      762.32    119.98 o 
   5   9   1      420.18      375.95     60.80 o 
   6   9   1      288.85      274.35     56.40 o 
   7   9   1       69.33       98.08     26.22 o 
   8   9   1      112.03       93.57     39.08 o 
   9   9   1      240.64      198.13     40.38 o 
  10   9   1        0.98      -17.09     23.38 o 
  11   9   1      212.84      151.43     34.91 o 
  12   9   1      121.62      102.05     26.98 o 
  -9  10   1      587.55      621.87     75.62 o 
  -8  10   1      354.12      307.67     58.44 o 
  -7  10   1       84.02       67.82     25.03 o 
  -6  10   1      169.19      171.18     34.14 o 
  -5  10   1      354.60      285.87     70.24 o 
  -4  10   1      491.60      524.44     94.79 o 
  -3  10   1       53.78       53.35     23.74 o 
  -2  10   1      141.97       89.33     32.73 o 
  -1  10   1        0.11       47.96     26.58 o 
   0  10   1       70.85       55.72     18.69 o 
   1  10   1      459.18      551.70     69.88 o 
   2  10   1       48.21       67.26     21.18 o 
   3  10   1        4.22       33.49     19.83 o 
   4  10   1        0.28       32.67     22.28 o 
   5  10   1      667.55      686.40     77.45 o 
   6  10   1      377.44      424.78     72.81 o 
   7  10   1      435.08      334.90     72.99 o 
   8  10   1      398.14      383.82     73.24 o 
 -23   0   2      217.80      157.89     49.54 o 
 -22   0   2       18.60       30.09     18.92 o 
 -21   0   2      640.41      626.80     93.17 o 
 -20   0   2        3.88       25.79     46.71 o 
 -19   0   2      187.49      213.46     61.11 o 
 -18   0   2     4756.74     5195.11    163.72 o 
 -17   0   2     2845.00     2882.89    152.62 o 
 -16   0   2     1895.01     2086.88    223.89 o 
 -15   0   2      215.42      231.10     67.58 o 
 -14   0   2     1386.90     1608.41     68.11 o 
 -13   0   2     4357.27     4668.95     95.81 o 
 -12   0   2     1323.86     1236.62     22.97 o 
 -11   0   2       99.38      120.99     10.74 o 
 -10   0   2        5.21        6.16     13.34 o 
  -9   0   2      117.52       87.99     10.79 o 
  -8   0   2     7177.65     7116.78    161.07 o 
  -7   0   2        0.35       -5.67      3.96 o 
  -6   0   2    17537.24    16678.25    258.08 o 
  -5   0   2    13306.39    13149.30     96.68 o 
  -4   0   2      203.39      168.69     14.84 o 
  -3   0   2      408.91      356.16     18.43 o 
  -2   0   2     4868.71     4166.06     83.51 o 
  -1   0   2    10883.12    10908.67    185.36 o 
   0   0   2     6015.95     5035.28    122.99 o 
   1   0   2      335.02      396.45     74.97 o 
   2   0   2    17249.51    16650.03    170.99 o 
   3   0   2    24341.72    24314.08    406.23 o 
   4   0   2     2243.31     1993.11     54.15 o 
   5   0   2       18.11       11.07     11.92 o 
   6   0   2     3385.02     3122.67     83.33 o 
   7   0   2      175.44      150.38     18.79 o 
   8   0   2      659.36      753.54     11.15 o 
   9   0   2      740.65      675.48     20.23 o 
  10   0   2        3.32       20.52     10.46 o 
  11   0   2      609.97      546.30     15.08 o 
  12   0   2       95.16       88.95     11.75 o 
  13   0   2       29.53       29.04     10.29 o 
  14   0   2     2254.93     2401.84     52.77 o 
  15   0   2        1.97        8.05      6.61 o 
  16   0   2     3570.03     3958.80    130.32 o 
  17   0   2      744.25      764.42     80.83 o 
  18   0   2      264.41      205.77     53.76 o 
  19   0   2      498.32      679.25     46.87 o 
  20   0   2       99.19       82.47     38.45 o 
  21   0   2       56.13       56.18     28.92 o 
 -23   1   2      137.81       94.62     27.90 o 
 -22   1   2       28.88       13.07     16.84 o 
 -21   1   2        2.56       11.15     25.08 o 
 -20   1   2      370.17      343.54     59.54 o 
 -19   1   2       99.72       47.69     28.40 o 
 -18   1   2       85.65       64.48     18.67 o 
 -17   1   2      304.94      272.86     14.32 o 
 -16   1   2      152.38      131.82     19.64 o 
 -15   1   2      236.13      230.51     16.87 o 
 -14   1   2      529.27      496.21     22.81 o 
 -13   1   2     1679.53     1723.50     32.64 o 
 -12   1   2     5471.93     6068.19     53.76 o 
 -11   1   2     4360.73     4668.64     60.34 o 
 -10   1   2     1350.99     1449.98     31.04 o 
  -9   1   2      188.47      212.29     18.09 o 
  -8   1   2     6789.47     6533.71    131.15 o 
  -7   1   2        0.29       -5.73      5.61 o 
  -6   1   2     8606.74     7874.82     92.36 o 
  -5   1   2    15564.24    14249.25    146.29 o 
  -4   1   2     3018.30     2680.10     55.32 o 
  -3   1   2     3947.59     3441.68     45.56 o 
  -2   1   2     3624.44     2989.58     52.99 o 
  -1   1   2     7246.07     6692.27    101.13 o 
   0   1   2     1486.82     1425.49     38.94 o 
   1   1   2     2767.94     2388.41     70.75 o 
   2   1   2    18836.20    19225.31    139.24 o 
   3   1   2    19997.36    19696.41    172.94 o 
   4   1   2    67674.39    84263.34    731.79 o 
   5   1   2     4900.03     4541.43     95.18 o 
   6   1   2     1475.17     1337.74     16.94 o 
   7   1   2      155.13      188.51      8.82 o 
   8   1   2     2369.03     2288.61     30.14 o 
   9   1   2      292.81      266.85     10.91 o 
  10   1   2      606.22      664.66     13.36 o 
  11   1   2      219.30      211.17     10.91 o 
  12   1   2      268.20      259.57     15.05 o 
  13   1   2        9.47       16.66      9.02 o 
  14   1   2        0.53       -5.73      5.99 o 
  15   1   2     1165.32     1120.66     22.86 o 
  16   1   2      735.58      827.25     22.34 o 
  17   1   2      168.11      190.61     22.13 o 
  18   1   2       11.79        9.53     16.25 o 
  19   1   2      509.12      535.78     30.59 o 
  20   1   2     2125.54     2546.34     52.35 o 
  21   1   2       80.79       64.23     25.02 o 
 -22   2   2       17.95       11.68     15.47 o 
 -21   2   2      147.89      118.71     32.96 o 
 -20   2   2       39.69       54.02     16.15 o 
 -19   2   2     1011.96     1072.16     34.34 o 
 -18   2   2       91.03       64.33     16.71 o 
 -17   2   2     1458.16     1535.56     36.18 o 
 -16   2   2      829.89      901.37     23.08 o 
 -15   2   2      349.41      334.73     38.07 o 
 -14   2   2     4572.97     4951.88     70.89 o 
 -13   2   2        0.73       11.40      8.00 o 
 -12   2   2      789.97      689.55     16.00 o 
 -11   2   2      956.64      966.92     23.90 o 
 -10   2   2      652.28      575.10     24.15 o 
  -9   2   2      732.38      891.95     11.86 o 
  -8   2   2     1296.90     1313.32     19.04 o 
  -7   2   2     8738.35     8516.22    102.64 o 
  -6   2   2     4023.94     3992.19     51.82 o 
  -5   2   2       29.48       22.36      4.77 o 
  -4   2   2     5862.90     5495.32     84.88 o 
  -3   2   2       16.77       17.59      4.31 o 
  -2   2   2     4131.74     3754.85     94.48 o 
  -1   2   2     1176.93     1126.21     21.29 o 
   0   2   2     4123.68     3757.31    123.40 o 
   1   2   2    12030.38    10454.22    260.77 o 
   2   2   2    40689.20    45231.05    488.43 o 
   3   2   2     2848.12     3055.40     71.86 o 
   4   2   2    11526.68    10369.97    161.00 o 
   5   2   2    14347.86    13815.67    155.83 o 
   6   2   2     3300.03     3154.34     43.32 o 
   7   2   2     4850.90     4838.33     60.98 o 
   8   2   2      395.15      392.93      9.12 o 
   9   2   2     4173.60     4493.63     46.67 o 
  10   2   2     1225.69     1243.70     21.65 o 
  11   2   2     1747.65     1763.20     20.40 o 
  12   2   2      211.63      213.84     12.04 o 
  13   2   2      735.16      717.80     17.88 o 
  14   2   2       92.89      101.39     14.72 o 
  15   2   2       84.41       88.10     20.50 o 
  16   2   2        0.09       21.99     19.84 o 
  17   2   2       89.18       75.97     16.15 o 
  18   2   2       47.13       37.38     13.11 o 
  19   2   2     1335.11     1655.77     80.34 o 
  20   2   2      123.34       80.84     28.19 o 
  21   2   2      652.42      782.09     61.37 o 
 -22   3   2      402.17      367.08     79.01 o 
 -21   3   2       31.33       44.34     17.13 o 
 -20   3   2      217.25      218.67     43.08 o 
 -19   3   2       27.31        7.17     13.86 o 
 -18   3   2       84.23       73.80     14.14 o 
 -17   3   2      538.06      603.54     32.35 o 
 -16   3   2      119.61      109.97     20.11 o 
 -15   3   2      715.03      781.15     22.81 o 
 -14   3   2     1132.76     1235.18     26.92 o 
 -13   3   2       81.06       56.21     14.05 o 
 -12   3   2     1174.70     1158.03     26.11 o 
 -11   3   2       80.21       59.94      8.42 o 
 -10   3   2      440.05      397.98      9.89 o 
  -9   3   2        0.92       -1.82      4.39 o 
  -8   3   2        3.87        5.65      6.33 o 
  -7   3   2      101.96      115.82     11.92 o 
  -6   3   2     2716.19     3035.94     38.41 o 
  -5   3   2        0.74       -1.03      6.12 o 
  -4   3   2        0.81       -9.38      8.09 o 
  -3   3   2     3901.61     3836.12     55.80 o 
  -2   3   2      546.88      458.93     16.03 o 
  -1   3   2     2948.03     2597.62     43.14 o 
   0   3   2        2.14        0.92      9.83 o 
   1   3   2    19009.59    18210.75    185.19 o 
   2   3   2     6943.34     6781.51     93.70 o 
   3   3   2      403.84      369.64     16.02 o 
   4   3   2     1224.98     1197.40     19.30 o 
   5   3   2     1191.47     1127.38     17.18 o 
   6   3   2     3901.03     4198.33     46.98 o 
   7   3   2     1253.57     1342.25     20.95 o 
   8   3   2      702.14      693.49     10.34 o 
   9   3   2     1982.77     2029.03     28.30 o 
  10   3   2      118.48      134.08     13.90 o 
  11   3   2     1932.22     2110.74     25.33 o 
  12   3   2       28.93       31.84      7.71 o 
  13   3   2      212.95      218.76     21.75 o 
  14   3   2      756.22      814.57     19.55 o 
  15   3   2      777.07      796.88     16.82 o 
  16   3   2      457.28      505.86     47.56 o 
  17   3   2      747.29      748.59     32.42 o 
  18   3   2       25.28        7.78     11.74 o 
  19   3   2      237.55      181.63     31.74 o 
  20   3   2        0.48       13.35     20.10 o 
  21   3   2        1.90        6.09     17.85 o 
 -21   4   2        5.39       13.08     18.19 o 
 -20   4   2       27.96       18.07     13.55 o 
 -19   4   2       86.79       91.98     15.89 o 
 -18   4   2       17.87       22.31     12.71 o 
 -17   4   2      776.87      807.37     43.89 o 
 -16   4   2     1917.04     2213.54     40.69 o 
 -15   4   2       13.88       19.67     14.14 o 
 -14   4   2      441.95      387.74     22.82 o 
 -13   4   2      159.30      134.63     13.48 o 
 -12   4   2     1057.04     1099.34     22.45 o 
 -11   4   2     2968.20     3201.67     44.72 o 
 -10   4   2      436.39      445.03     14.76 o 
  -9   4   2     3175.71     3239.97     32.87 o 
  -8   4   2      206.06      183.23     21.53 o 
  -7   4   2     5895.97     6044.07     86.18 o 
  -6   4   2      444.71      487.02     12.27 o 
  -5   4   2     1022.90      919.47     17.44 o 
  -4   4   2        2.77        8.10      6.07 o 
  -3   4   2      208.76      211.63     14.12 o 
  -2   4   2        5.06       12.61      6.55 o 
  -1   4   2     2762.21     2628.04     50.25 o 
   0   4   2       41.63       20.68      8.44 o 
   1   4   2    10983.18    10791.82    262.54 o 
   2   4   2     4107.58     3933.38     50.21 o 
   3   4   2     2027.98     1974.47     31.74 o 
   4   4   2      461.93      391.94     11.35 o 
   5   4   2      643.34      589.89     16.63 o 
   6   4   2    12370.08    11920.00    172.64 o 
   7   4   2      743.89      678.16     15.12 o 
   8   4   2     4304.33     4306.92     33.21 o 
   9   4   2     1198.54     1226.51     25.22 o 
  10   4   2     3313.01     3500.16     52.05 o 
  11   4   2     1264.97     1216.41     21.97 o 
  12   4   2     2195.32     2399.64     40.92 o 
  13   4   2      882.16      976.87     24.01 o 
  14   4   2      240.69      232.46     34.23 o 
  15   4   2      142.98      104.00     21.76 o 
  16   4   2      552.30      680.62     78.77 o 
  17   4   2       49.25       47.27     14.24 o 
  18   4   2      608.88      485.76    157.15 o 
  19   4   2        0.30       12.49     13.67 o 
  20   4   2        4.25       33.36     22.41 o 
 -20   5   2        1.53      -15.61     20.29 o 
 -19   5   2        0.26       18.57     11.31 o 
 -18   5   2        2.00       12.77     12.77 o 
 -17   5   2      744.61      930.30     42.15 o 
 -16   5   2       28.87       43.35     12.09 o 
 -15   5   2        3.93       29.12     10.32 o 
 -14   5   2     1118.22     1062.69     33.68 o 
 -13   5   2     1921.53     2039.31     31.11 o 
 -12   5   2       22.89       15.20     11.13 o 
 -11   5   2       59.61       50.22     10.23 o 
 -10   5   2      182.71      204.31     25.80 o 
  -9   5   2       55.02       37.64     11.61 o 
  -8   5   2      350.28      385.14     18.72 o 
  -7   5   2      838.64      688.04     61.45 o 
  -6   5   2      280.28      248.79     30.67 o 
  -5   5   2        4.94       11.69     10.97 o 
  -4   5   2       22.47       49.04     10.81 o 
  -3   5   2      303.11      416.07     34.73 o 
  -2   5   2     2674.69     2792.60     35.77 o 
  -1   5   2      918.17     1057.09     16.84 o 
   0   5   2     1329.47     1671.00     75.39 o 
   1   5   2     1614.68     1688.66     67.35 o 
   2   5   2     2772.28     2822.94     63.04 o 
   3   5   2      313.43      346.94     15.84 o 
   4   5   2      341.01      281.38     19.74 o 
   5   5   2      615.33      627.05     13.25 o 
   6   5   2      235.68      261.99     17.03 o 
   7   5   2      962.47      991.54     26.10 o 
   8   5   2       69.40       58.30     16.56 o 
   9   5   2      500.25      562.85     17.46 o 
  10   5   2       12.40       17.25      7.48 o 
  11   5   2       77.08       61.90     14.64 o 
  12   5   2      182.83      184.36     23.68 o 
  13   5   2       83.09       68.52     10.84 o 
  14   5   2      453.75      415.84     22.46 o 
  15   5   2        7.48       13.13     14.84 o 
  16   5   2        4.27       -0.68      6.99 o 
  17   5   2        1.97        4.54     13.40 o 
  18   5   2      228.79      255.55     43.02 o 
  19   5   2       37.58       42.38     17.29 o 
 -19   6   2      105.51      102.52     34.03 o 
 -18   6   2       70.63       73.59     17.09 o 
 -17   6   2       56.59       26.91     13.70 o 
 -16   6   2       46.77       43.15     13.50 o 
 -15   6   2      270.90      202.20     33.85 o 
 -14   6   2      603.26      609.93     26.92 o 
 -13   6   2      687.90      667.08     31.18 o 
 -12   6   2      327.17      309.80     19.04 o 
 -11   6   2      273.18      334.81     46.76 o 
 -10   6   2      302.79      279.58     42.48 o 
  -9   6   2      255.22      248.41     39.24 o 
  -8   6   2      478.63      421.90     49.25 o 
  -7   6   2     1353.51     1358.15     38.48 o 
  -6   6   2      157.42      155.22     32.03 o 
  -5   6   2       90.36      112.99     22.45 o 
  -4   6   2     2868.99     3090.72     61.15 o 
  -3   6   2     1040.04     1082.35     31.16 o 
  -2   6   2        0.33       11.86     10.62 o 
  -1   6   2        3.32      -15.17     10.11 o 
   0   6   2       27.04       55.50     23.08 o 
   1   6   2      165.98      108.05     46.33 o 
   2   6   2     1700.65     1856.10     83.36 o 
   3   6   2       22.15        4.22     11.70 o 
   4   6   2     1610.11     1723.23     37.54 o 
   5   6   2       67.82       74.89     12.71 o 
   6   6   2       10.22       17.56      8.51 o 
   7   6   2        9.25       10.26      9.85 o 
   8   6   2        0.37        2.18     16.12 o 
   9   6   2     2266.77     2308.03     52.56 o 
  10   6   2      672.57      717.22     52.57 o 
  11   6   2      185.68      224.40     32.59 o 
  12   6   2     1277.38     1313.29     27.34 o 
  13   6   2      103.69       74.63     11.51 o 
  14   6   2       27.51       31.39     20.23 o 
  15   6   2       20.94       43.66     14.39 o 
  16   6   2      522.29      617.48     57.94 o 
  17   6   2       18.72       14.30     17.13 o 
  18   6   2      697.56      875.83    113.20 o 
 -17   7   2      281.91      244.21     53.74 o 
 -16   7   2      182.32      177.84     41.89 o 
 -15   7   2     1626.80     1892.56     72.84 o 
 -14   7   2      405.48      416.45     70.56 o 
 -13   7   2       56.03       64.38     16.17 o 
 -12   7   2      454.97      486.58     25.05 o 
 -11   7   2       27.46       38.57     16.01 o 
 -10   7   2     1791.50     1634.04     67.20 o 
  -9   7   2      103.18       90.14     20.68 o 
  -8   7   2      352.23      321.03     52.53 o 
  -7   7   2       91.75       59.94     22.08 o 
  -6   7   2     3828.70     3749.79     75.28 o 
  -5   7   2        6.64       23.74     10.17 o 
  -4   7   2      347.83      333.40     41.01 o 
  -3   7   2      656.97      726.52     40.57 o 
  -2   7   2        9.11        4.54     21.74 o 
  -1   7   2        1.73        4.25     18.07 o 
   0   7   2     1906.80     1824.12     50.79 o 
   1   7   2      300.99      283.58     22.28 o 
   2   7   2      521.39      461.35     20.44 o 
   3   7   2       96.69       97.54     19.29 o 
   4   7   2      657.82      642.80     19.02 o 
   5   7   2       88.33       95.89     20.57 o 
   6   7   2      746.71      777.18     37.85 o 
   7   7   2      955.04     1007.56     42.96 o 
   8   7   2      309.27      338.06     36.67 o 
   9   7   2      335.72      388.74     17.59 o 
  10   7   2       34.51       15.71     11.42 o 
  11   7   2       15.08       31.79     12.29 o 
  12   7   2       11.55       14.11     12.19 o 
  13   7   2      211.32      163.38     31.66 o 
  14   7   2      373.60      335.09     69.42 o 
  15   7   2        2.36       10.25     17.32 o 
  16   7   2       54.73       77.13     21.10 o 
 -15   8   2       17.24       52.78     28.44 o 
 -14   8   2       28.96       36.49     38.82 o 
 -13   8   2      363.61      328.50     84.22 o 
 -12   8   2      200.52      225.15     49.99 o 
 -11   8   2        2.30       28.45     18.08 o 
 -10   8   2      208.58      170.91     38.37 o 
  -9   8   2       41.58       40.34     12.87 o 
  -8   8   2      561.38      527.27     39.48 o 
  -7   8   2      527.35      486.85     78.40 o 
  -6   8   2      616.30      703.75     71.14 o 
  -5   8   2        0.42       23.29     15.88 o 
  -4   8   2     2527.50     2537.60     64.10 o 
  -3   8   2        4.53       33.13     17.46 o 
  -2   8   2      100.68       72.84     17.19 o 
  -1   8   2      235.35      207.92     43.55 o 
   0   8   2       69.42       63.26     23.24 o 
   1   8   2        2.79      -15.42     31.39 o 
   2   8   2     1355.71     1377.96     62.29 o 
   3   8   2      540.72      689.80     71.11 o 
   4   8   2     3469.85     3761.73     87.17 o 
   5   8   2      789.46      815.86     84.99 o 
   6   8   2      132.71      135.54     32.57 o 
   7   8   2     2337.79     2609.56     94.06 o 
   8   8   2       13.23       35.77     20.17 o 
   9   8   2        2.53        8.58     17.44 o 
  10   8   2      540.52      572.07     51.78 o 
  11   8   2     1043.08     1178.93     46.02 o 
  12   8   2      109.14      116.35     27.73 o 
  13   8   2      248.17      235.62     69.42 o 
  14   8   2      156.90      100.28     36.92 o 
 -13   9   2       50.89       65.76     24.45 o 
 -12   9   2      347.05      291.59     54.78 o 
 -11   9   2        2.64       -7.48     31.70 o 
 -10   9   2      354.24      353.92     81.87 o 
  -9   9   2      829.15      830.67     72.60 o 
  -8   9   2        7.51       10.92     18.08 o 
  -7   9   2       15.02       38.52     21.39 o 
  -6   9   2      285.60      263.83     59.89 o 
  -5   9   2      285.65      236.86     51.86 o 
  -4   9   2      817.06      848.40     83.72 o 
  -3   9   2      356.68      318.09     57.11 o 
  -2   9   2      350.01      426.17     79.46 o 
  -1   9   2     1361.17     1363.00     75.08 o 
   0   9   2      342.54      280.25     55.72 o 
   1   9   2        0.34        9.38     18.82 o 
   2   9   2      101.14       62.54     27.15 o 
   3   9   2       23.59       10.03     19.15 o 
   4   9   2       78.81       96.46     32.70 o 
   5   9   2       50.11       15.91     25.40 o 
   6   9   2      184.33      193.85     45.44 o 
   7   9   2      687.40      739.60    108.74 o 
   8   9   2        9.91       40.57     11.58 o 
   9   9   2      189.92      208.36     51.93 o 
  10   9   2       85.22       51.54     32.04 o 
  11   9   2        0.13        6.70     17.01 o 
  -9  10   2      256.35      234.62     44.51 o 
  -8  10   2        8.37       11.74     18.47 o 
  -7  10   2      429.43      361.15     97.17 o 
  -6  10   2      103.82       84.14     18.76 o 
  -5  10   2        7.39        8.53     29.34 o 
  -4  10   2      471.25      407.88    104.90 o 
  -3  10   2        2.45      -16.09     27.20 o 
  -2  10   2      610.22      603.99    141.66 o 
  -1  10   2      204.32      257.77     53.68 o 
   0  10   2      130.06      127.22     30.76 o 
   1  10   2       62.83       38.17     15.34 o 
   2  10   2      180.34      155.65     36.14 o 
   3  10   2      497.27      488.71     38.69 o 
   4  10   2       66.29       71.60     17.77 o 
   5  10   2       32.89       45.75     25.14 o 
   6  10   2       81.25       30.99     34.86 o 
   7  10   2      211.54      168.06     33.56 o 
 -23   1   3      565.81      501.59     96.25 o 
 -22   1   3      276.59      217.22     48.41 o 
 -21   1   3        3.90       12.62     17.63 o 
 -20   1   3      438.30      463.54     36.62 o 
 -19   1   3       73.75       69.22     21.38 o 
 -18   1   3       76.11       89.02     20.34 o 
 -17   1   3       31.32       26.51      8.70 o 
 -16   1   3      228.19      214.06     25.67 o 
 -15   1   3      462.60      483.98     24.01 o 
 -14   1   3     2682.66     2734.26     49.41 o 
 -13   1   3      599.86      642.94     18.32 o 
 -12   1   3     2572.50     2679.60     24.19 o 
 -11   1   3      123.46      110.49     15.54 o 
 -10   1   3     1971.54     2102.67     33.26 o 
  -9   1   3     3034.83     3094.64     36.57 o 
  -8   1   3     1675.54     1576.10     23.01 o 
  -7   1   3     2467.09     2626.28     49.16 o 
  -6   1   3      157.76      158.25     12.00 o 
  -5   1   3    18015.18    17427.30    114.47 o 
  -4   1   3    24131.32    24609.59    279.10 o 
  -3   1   3     5345.94     4748.96     66.79 o 
  -2   1   3     3725.16     3218.65     49.53 o 
  -1   1   3     1127.72     1018.57     16.50 o 
   0   1   3    18187.91    17659.45    274.59 o 
   1   1   3     3036.74     2899.24     94.73 o 
   2   1   3     4117.33     3746.11    146.00 o 
   3   1   3     5162.48     5075.46    162.64 o 
   4   1   3     5450.66     4672.03    110.63 o 
   5   1   3     3359.83     3079.00     47.71 o 
   6   1   3      770.80      722.36     11.55 o 
   7   1   3     1717.77     1620.75     23.73 o 
   8   1   3      396.53      369.31      8.88 o 
   9   1   3     1882.84     2012.39     25.75 o 
  10   1   3       15.20       11.80      4.18 o 
  11   1   3     3809.79     4195.53     40.68 o 
  12   1   3     2055.33     2056.04     26.40 o 
  13   1   3      870.01      810.62     18.39 o 
  14   1   3      206.59      152.91     19.78 o 
  15   1   3       16.68       20.66      6.31 o 
  16   1   3       81.67       83.88     15.31 o 
  17   1   3      106.02      107.82     22.06 o 
  18   1   3      894.74     1037.92     63.40 o 
  19   1   3      504.92      605.05     28.06 o 
  20   1   3       27.77       17.55     21.02 o 
  21   1   3     1125.34     1248.68     46.64 o 
 -22   2   3       70.57       46.16     23.37 o 
 -21   2   3        0.16       -7.10     16.57 o 
 -20   2   3      793.60      876.77     36.40 o 
 -19   2   3       31.08       31.87     19.82 o 
 -18   2   3      860.15      867.92     50.14 o 
 -17   2   3      101.93       76.50     18.56 o 
 -16   2   3       19.50       14.56      8.40 o 
 -15   2   3        0.49        1.39      9.36 o 
 -14   2   3      172.27      206.36     26.88 o 
 -13   2   3     2711.94     2914.25     49.03 o 
 -12   2   3      248.94      256.08     17.60 o 
 -11   2   3     1396.30     1418.54     30.86 o 
 -10   2   3       54.38       39.93      9.99 o 
  -9   2   3      572.48      622.26     12.36 o 
  -8   2   3     2705.57     3057.89     30.14 o 
  -7   2   3      594.59      464.16      8.19 o 
  -6   2   3        0.98        3.55      4.10 o 
  -5   2   3       28.28       25.31      4.61 o 
  -4   2   3      743.56      723.24     12.53 o 
  -3   2   3        3.41        1.95      7.10 o 
  -2   2   3     2631.99     2560.52     38.73 o 
  -1   2   3       58.00       54.73      8.31 o 
   0   2   3     4321.44     4143.51     80.14 o 
   1   2   3     1873.29     2041.65     25.85 o 
   2   2   3    14381.82    14248.81    196.23 o 
   3   2   3     8497.70     7980.18    139.80 o 
   4   2   3     4562.45     4311.11     72.58 o 
   5   2   3      899.34      891.84     16.45 o 
   6   2   3     2845.12     2987.69     38.16 o 
   7   2   3      313.09      314.75     11.43 o 
   8   2   3      739.10      686.16     11.79 o 
   9   2   3     2488.69     2575.45     34.04 o 
  10   2   3       56.46       90.33      9.43 o 
  11   2   3      374.44      430.28     12.54 o 
  12   2   3      100.32      111.56     12.52 o 
  13   2   3      811.55      894.48     20.79 o 
  14   2   3      168.68      144.21     18.38 o 
  15   2   3     1270.65     1298.81     32.22 o 
  16   2   3      305.01      314.42     51.89 o 
  17   2   3       50.11       44.36     11.35 o 
  18   2   3        0.50        3.27     16.30 o 
  19   2   3        7.13       15.13     16.20 o 
  20   2   3      911.96     1096.94     97.32 o 
  21   2   3      240.45      171.53     44.30 o 
 -22   3   3       48.57       30.93     24.09 o 
 -21   3   3      562.65      610.24     67.18 o 
 -20   3   3       74.03       79.68     26.71 o 
 -19   3   3      216.48       82.95     77.93 o 
 -18   3   3      387.75      369.24     36.81 o 
 -17   3   3     1350.14     1487.77     59.25 o 
 -16   3   3      679.39      709.36     39.87 o 
 -15   3   3     1162.34     1229.35     30.52 o 
 -14   3   3       68.29       42.59     10.93 o 
 -13   3   3       21.91       30.37     12.28 o 
 -12   3   3      582.42      611.06     22.25 o 
 -11   3   3     3994.82     3999.61     52.30 o 
 -10   3   3      365.55      458.36     11.43 o 
  -9   3   3     1004.17      810.29     13.10 o 
  -8   3   3     1450.83     1482.59     23.05 o 
  -7   3   3      966.31     1179.47     22.43 o 
  -6   3   3      347.43      379.30     10.17 o 
  -5   3   3      942.81      902.07      9.35 o 
  -4   3   3     3164.32     3171.26     42.94 o 
  -3   3   3     8050.02     7504.64    117.04 o 
  -2   3   3      229.59      257.00     19.91 o 
  -1   3   3     2526.33     2282.54     36.79 o 
   0   3   3        2.47        1.88      8.94 o 
   1   3   3     7464.40     7214.86    163.15 o 
   2   3   3      599.37      545.73     28.18 o 
   3   3   3     2089.76     2265.35     34.58 o 
   4   3   3     2330.19     2396.65     36.91 o 
   5   3   3      472.03      519.23      8.47 o 
   6   3   3     7996.88     7429.30     85.49 o 
   7   3   3      764.17      909.49     13.59 o 
   8   3   3       20.31       10.44      3.71 o 
   9   3   3     1389.30     1388.42     20.09 o 
  10   3   3       29.12       23.18     10.15 o 
  11   3   3       14.25       16.83      6.10 o 
  12   3   3        6.64       16.10      8.49 o 
  13   3   3      766.87      793.76     19.95 o 
  14   3   3     1103.55     1100.63     29.36 o 
  15   3   3      795.97      718.71     19.39 o 
  16   3   3      737.00      888.93     26.02 o 
  17   3   3      126.63      126.75     27.48 o 
  18   3   3      361.18      355.02     47.99 o 
  19   3   3       47.16       45.34     15.77 o 
  20   3   3        0.35       15.92     19.61 o 
 -21   4   3      207.44      232.09     57.32 o 
 -20   4   3      267.49      233.41     48.90 o 
 -19   4   3       22.01       26.23     13.20 o 
 -18   4   3      672.71      693.31     27.33 o 
 -17   4   3       53.73       45.32     13.43 o 
 -16   4   3      889.95      850.45     36.29 o 
 -15   4   3      264.22      278.65     41.11 o 
 -14   4   3      731.08      707.66     29.68 o 
 -13   4   3      495.39      465.80     12.82 o 
 -12   4   3     1451.25     1456.03     16.59 o 
 -11   4   3        0.08        5.37      9.85 o 
 -10   4   3     2338.03     2429.13     30.41 o 
  -9   4   3      144.08      151.44     18.50 o 
  -8   4   3      696.46      671.75     12.49 o 
  -7   4   3      788.26      839.26     32.54 o 
  -6   4   3        8.59        6.97      7.29 o 
  -5   4   3     2529.07     2495.73     35.29 o 
  -4   4   3       13.48        4.00      7.06 o 
  -3   4   3      216.87      248.46     42.47 o 
  -2   4   3      799.90      855.23     32.25 o 
  -1   4   3     3762.00     4082.65     86.78 o 
   0   4   3      288.74      310.58     10.99 o 
   1   4   3      983.99      847.14     18.98 o 
   2   4   3        7.18        5.41      5.76 o 
   3   4   3     2939.98     2827.81     39.10 o 
   4   4   3       53.81       58.24     10.76 o 
   5   4   3     5364.11     5554.55     60.12 o 
   6   4   3     2984.86     3016.52     42.60 o 
   7   4   3      919.32      916.06     15.08 o 
   8   4   3      260.29      221.80     12.28 o 
   9   4   3     1964.83     1914.58     24.96 o 
  10   4   3     1762.99     1857.92     37.70 o 
  11   4   3     2010.09     2016.06     35.64 o 
  12   4   3     1655.92     1747.57     32.31 o 
  13   4   3        0.29       16.41     11.19 o 
  14   4   3      541.01      626.67     20.39 o 
  15   4   3       38.83       19.97     12.79 o 
  16   4   3      166.88      160.42     24.98 o 
  17   4   3        0.12        5.39     15.01 o 
  18   4   3      456.44      465.54     83.39 o 
  19   4   3       16.91       34.52     24.82 o 
 -20   5   3       10.27        9.85     14.39 o 
 -19   5   3       27.10       47.27     13.67 o 
 -18   5   3      363.65      381.49     57.42 o 
 -17   5   3       55.69       82.20     19.97 o 
 -16   5   3      146.61       96.36     20.42 o 
 -15   5   3      272.82      251.00     47.75 o 
 -14   5   3     1904.75     1999.78     49.63 o 
 -13   5   3      513.00      508.71     23.38 o 
 -12   5   3     1612.85     1735.12     43.51 o 
 -11   5   3     3543.88     3580.48     62.20 o 
 -10   5   3     1375.71     1428.92     21.13 o 
  -9   5   3     1595.44     1640.23     28.89 o 
  -8   5   3       22.97       14.94      7.39 o 
  -7   5   3        7.78        5.16      6.43 o 
  -6   5   3     2296.05     2286.82     47.06 o 
  -5   5   3       75.81       92.87     16.03 o 
  -4   5   3     3496.13     3496.49     47.43 o 
  -3   5   3        1.49      -13.28     13.29 o 
  -2   5   3      109.90      152.99     37.92 o 
  -1   5   3      261.17      248.91     56.04 o 
   0   5   3     1128.10     1217.69     34.84 o 
   1   5   3     1564.39     1633.56     41.55 o 
   2   5   3      205.63      224.90     17.48 o 
   3   5   3        3.06       -9.77     18.13 o 
   4   5   3       30.42       33.19      8.92 o 
   5   5   3     2599.27     2672.44     31.90 o 
   6   5   3      270.63      239.72     18.50 o 
   7   5   3      653.87      621.36     18.62 o 
   8   5   3     1312.74     1347.99     24.68 o 
   9   5   3      972.39     1010.41     26.01 o 
  10   5   3      375.13      351.52     16.36 o 
  11   5   3       55.35       44.46     11.44 o 
  12   5   3      864.98      885.01     18.18 o 
  13   5   3      131.10      132.30     20.71 o 
  14   5   3      151.48      168.47     23.45 o 
  16   5   3      797.70      992.92     42.49 o 
  17   5   3        0.04       -6.27     15.62 o 
  18   5   3       44.94       11.74     18.46 o 
 -19   6   3      505.34      504.34     94.12 o 
 -18   6   3      284.01      224.43     49.51 o 
 -17   6   3       11.42       27.13     20.36 o 
 -16   6   3     1060.20     1263.28     85.06 o 
 -15   6   3       56.12       62.39     24.92 o 
 -14   6   3        9.00        6.66     19.61 o 
 -13   6   3     1111.17     1251.15     36.53 o 
 -12   6   3       23.27       27.33     20.15 o 
 -11   6   3     1749.66     1785.86     56.15 o 
 -10   6   3      988.28      982.21     32.86 o 
  -9   6   3      989.59      980.12     33.47 o 
  -8   6   3      817.65      707.66     25.86 o 
  -7   6   3      247.32      227.73     43.55 o 
  -6   6   3        1.61       23.30     21.60 o 
  -5   6   3      970.45      980.17     30.08 o 
  -4   6   3     2332.03     2178.16     42.42 o 
  -3   6   3      563.90      637.64     29.81 o 
  -2   6   3     6828.49     7116.72    171.32 o 
  -1   6   3       83.26      102.48     16.38 o 
   0   6   3     7450.32     7491.76    150.50 o 
   1   6   3     2109.69     1933.34     82.82 o 
   2   6   3      660.35      648.28     43.36 o 
   3   6   3     1242.12     1284.57     50.27 o 
   4   6   3     2951.72     3059.29     53.72 o 
   5   6   3       69.31       65.29     10.72 o 
   6   6   3      713.04      731.54     28.85 o 
   7   6   3     3724.75     3802.43     92.49 o 
   8   6   3     1853.92     1902.78     25.70 o 
   9   6   3      948.73     1028.03     33.27 o 
  10   6   3     1238.46     1300.65     24.89 o 
  11   6   3        8.26       23.46     12.29 o 
  12   6   3     1242.38     1417.56     54.75 o 
  13   6   3      285.45      306.76     33.44 o 
  14   6   3     1175.65     1342.94     51.64 o 
  15   6   3      175.41      160.93     29.92 o 
  16   6   3       20.70       41.31     20.00 o 
  17   6   3      436.22      462.10    100.70 o 
 -17   7   3        3.27       23.79     16.65 o 
 -16   7   3      649.05      677.36     48.57 o 
 -15   7   3       20.79       41.70     17.39 o 
 -14   7   3      411.04      353.76     66.48 o 
 -13   7   3      136.40       96.84     23.93 o 
 -12   7   3        0.57        7.59     18.17 o 
 -11   7   3       32.25       35.17     11.96 o 
 -10   7   3      162.54      139.64     28.73 o 
  -9   7   3      212.97      167.89     43.04 o 
  -8   7   3       20.11      -31.40     23.82 o 
  -7   7   3      174.55      196.23     50.55 o 
  -6   7   3      672.32      705.81    107.44 o 
  -5   7   3       18.04       21.64     23.61 o 
  -4   7   3       45.21       34.89     14.78 o 
  -3   7   3     1623.10     1594.21     48.00 o 
  -2   7   3       31.56       46.00     11.44 o 
  -1   7   3      897.48      804.17     18.75 o 
   0   7   3       38.30       31.77     12.97 o 
   1   7   3      905.39      932.75     48.08 o 
   2   7   3      222.74      298.25     58.76 o 
   3   7   3      110.94       82.73     22.72 o 
   4   7   3      420.22      430.96     33.22 o 
   5   7   3      197.72      208.45     22.23 o 
   6   7   3     1494.63     1532.38     30.22 o 
   7   7   3     2476.08     2688.31     45.78 o 
   8   7   3       29.55        2.26     16.21 o 
   9   7   3      426.51      508.58     31.37 o 
  10   7   3       16.03       34.60     12.07 o 
  11   7   3       40.46       23.85     14.79 o 
  12   7   3       12.55       16.16      7.70 o 
  13   7   3      117.36       91.23     14.27 o 
  14   7   3      322.85      270.81     61.93 o 
  15   7   3      273.48      234.75     55.87 o 
  16   7   3      265.10      227.16     61.00 o 
 -15   8   3      169.91      152.71     39.94 o 
 -14   8   3      100.63       81.55     28.57 o 
 -13   8   3      375.67      366.08     90.40 o 
 -12   8   3        2.19       27.64     16.89 o 
 -11   8   3      420.99      353.77     62.68 o 
 -10   8   3      253.99      263.42     37.66 o 
  -9   8   3      110.94      119.79     31.83 o 
  -8   8   3        8.63       -0.30     23.87 o 
  -7   8   3       31.94      -12.34     19.37 o 
  -6   8   3      680.15      589.20    110.02 o 
  -5   8   3      350.86      311.36     67.15 o 
  -4   8   3     1289.46     1440.15     50.47 o 
  -3   8   3     1053.40     1102.92     37.03 o 
  -2   8   3       10.65        7.02     21.09 o 
  -1   8   3      102.45      101.19     73.85 o 
   0   8   3        5.86       29.94     18.81 o 
   1   8   3      652.13      775.90    104.35 o 
   2   8   3       24.27        6.40     14.24 o 
   3   8   3      240.56      191.55     45.55 o 
   4   8   3        3.38       23.89     18.56 o 
   5   8   3       35.79       34.83     13.80 o 
   6   8   3      131.24      162.52     41.10 o 
   7   8   3        0.04       10.56     16.12 o 
   8   8   3       25.99       59.26     15.74 o 
   9   8   3       21.74       14.47     14.41 o 
  10   8   3      206.34      171.15     34.09 o 
  11   8   3       12.83       12.54     10.04 o 
  12   8   3      201.12      214.00     38.79 o 
  13   8   3       42.52       47.25     23.08 o 
  14   8   3       30.07       25.37     17.58 o 
 -13   9   3      917.85     1050.88     73.38 o 
 -12   9   3      248.40      190.46     35.83 o 
 -11   9   3       25.49        2.32     19.56 o 
 -10   9   3        0.28       11.84     13.38 o 
  -9   9   3      300.80      267.04     56.44 o 
  -8   9   3        1.09        1.01     13.68 o 
  -7   9   3       21.00       28.63     35.08 o 
  -6   9   3      203.32      258.08     51.44 o 
  -5   9   3     1824.16     1907.93     62.79 o 
  -4   9   3      617.21      615.62    119.41 o 
  -3   9   3     2684.13     2883.51     52.97 o 
  -2   9   3       35.92       39.73     17.80 o 
  -1   9   3       65.40       31.24     22.05 o 
   0   9   3     1048.09     1114.10     79.73 o 
   1   9   3      112.28       89.32     27.48 o 
   2   9   3      143.53      168.14     38.69 o 
   3   9   3        0.08       21.47     13.70 o 
   4   9   3     1483.87     1793.00     42.53 o 
   5   9   3      304.55      329.53     66.37 o 
   6   9   3      175.71      134.61     49.97 o 
   7   9   3       43.10       16.92     20.52 o 
   8   9   3      146.31      154.32     39.39 o 
   9   9   3      561.58      533.36     96.67 o 
  10   9   3      122.82      156.52     35.54 o 
  11   9   3      360.40      343.20     64.74 o 
  -9  10   3        5.51        6.31     15.26 o 
  -8  10   3       33.49      -30.89     31.79 o 
  -7  10   3      164.96      153.99     30.01 o 
  -6  10   3       20.00       31.36     16.53 o 
  -5  10   3      667.53      798.51     46.78 o 
  -4  10   3      352.95      298.54     66.09 o 
  -3  10   3      167.79      159.79     30.81 o 
  -2  10   3       42.19       33.37     19.53 o 
  -1  10   3      590.19      633.06     74.97 o 
   0  10   3       53.28       37.00     17.49 o 
   1  10   3       19.19       41.43     12.75 o 
   2  10   3       52.04       39.66     19.05 o 
   3  10   3        1.38       20.47     19.12 o 
   4  10   3       60.77       59.60     22.93 o 
   5  10   3      520.32      439.04     80.26 o 
   6  10   3      121.71       90.33     34.52 o 
   7  10   3       38.42       17.33     17.94 o 
 -23   0   4       25.06       40.57     26.46 o 
 -22   0   4      324.34      239.60     67.90 o 
 -21   0   4       87.45       33.66     20.77 o 
 -20   0   4      329.82      276.69     74.22 o 
 -19   0   4       13.53       47.17     30.92 o 
 -18   0   4        0.81       10.02     27.86 o 
 -17   0   4       89.91       93.51     31.20 o 
 -16   0   4     1430.80     1681.38     66.55 o 
 -15   0   4     1237.22     1281.80    146.74 o 
 -14   0   4      188.48      154.16     64.61 o 
 -13   0   4     9899.11    10538.10    205.12 o 
 -12   0   4     1443.47     1593.16     35.58 o 
 -11   0   4      252.07      229.59     10.41 o 
 -10   0   4    12361.81    11380.95    163.24 o 
  -9   0   4     1226.21     1293.31     33.71 o 
  -8   0   4     9412.52     8584.48    224.26 o 
  -7   0   4     7740.22     7571.13    194.27 o 
  -6   0   4    11060.90     9501.35     98.51 o 
  -5   0   4     2363.43     1996.50     90.24 o 
  -4   0   4     6103.12     5192.50    103.16 o 
  -3   0   4     1508.49     1493.11     32.11 o 
  -2   0   4    11443.97    11225.95    230.11 o 
  -1   0   4    12857.92    11736.68    152.55 o 
   0   0   4    32022.01    34972.82    384.75 o 
   1   0   4      576.09      658.57     23.88 o 
   2   0   4     2908.44     2815.43     66.13 o 
   3   0   4     6998.70     6378.30    157.69 o 
   4   0   4     1851.39     1756.58     25.05 o 
   5   0   4     2595.44     2500.66     64.94 o 
   6   0   4     7458.00     6744.47    100.87 o 
   7   0   4       66.69       38.25     15.45 o 
   8   0   4      789.06      863.16     19.44 o 
   9   0   4     4635.58     4549.71     44.41 o 
  10   0   4     1742.10     1776.36     35.22 o 
  11   0   4     9130.36     9957.16    177.58 o 
  12   0   4      467.94      394.74     15.36 o 
  13   0   4       43.87       24.50     13.68 o 
  14   0   4      121.19       93.27     17.96 o 
  15   0   4     4444.60     4791.07    170.24 o 
  16   0   4        7.77       15.53     14.49 o 
  17   0   4      733.33      931.18    140.92 o 
  18   0   4     1924.16     2115.45     86.15 o 
  19   0   4       43.84       45.42     21.76 o 
  20   0   4      178.97      120.56     58.51 o 
 -23   1   4      598.09      728.04     82.08 o 
 -22   1   4      183.38      124.00     34.31 o 
 -21   1   4      142.22      158.11     38.80 o 
 -20   1   4      273.95      238.30     36.28 o 
 -19   1   4      914.22      972.14     56.74 o 
 -18   1   4      452.91      477.25     40.30 o 
 -17   1   4      162.48      129.32     14.70 o 
 -16   1   4      385.19      386.89     16.32 o 
 -15   1   4       65.01       47.45     12.97 o 
 -14   1   4      213.18      228.05     15.98 o 
 -13   1   4     4283.29     4162.33     54.50 o 
 -12   1   4     2327.10     2386.42     37.62 o 
 -11   1   4      824.41      730.03     15.78 o 
 -10   1   4     3075.23     3031.57     43.22 o 
  -9   1   4     1762.87     1850.81     27.93 o 
  -8   1   4     1036.17      921.71      9.66 o 
  -7   1   4     1549.85     1323.50     17.83 o 
  -6   1   4       12.28        6.70      4.07 o 
  -5   1   4    13298.46    12906.99    132.75 o 
  -4   1   4    10725.08     9738.21    116.38 o 
  -3   1   4     8978.41     8024.24     88.10 o 
  -2   1   4     5530.73     5004.11     70.67 o 
  -1   1   4     4780.29     4395.32     66.57 o 
   0   1   4     1614.63     1575.04     26.62 o 
   1   1   4      913.20     1018.80     27.89 o 
   2   1   4      136.15      132.90     26.66 o 
   3   1   4     1541.11     1449.52     26.89 o 
   4   1   4     1340.73     1130.43     25.83 o 
   5   1   4        6.41        7.85      4.11 o 
   6   1   4     2476.42     2242.66     29.85 o 
   7   1   4      155.12      189.40      7.17 o 
   8   1   4      698.27      586.22      8.52 o 
   9   1   4     4177.81     4159.04     52.59 o 
  10   1   4       23.07       15.06      6.10 o 
  11   1   4      454.03      430.02     12.91 o 
  12   1   4      462.83      443.56     24.12 o 
  13   1   4      219.12      194.85     23.78 o 
  14   1   4      640.77      664.36     29.76 o 
  15   1   4      642.59      657.15     20.79 o 
  16   1   4      384.58      452.61     22.62 o 
  17   1   4      284.94      243.94     34.79 o 
  18   1   4      224.63      184.97     34.67 o 
  19   1   4      338.00      310.01     54.17 o 
  20   1   4      118.53      114.56     27.58 o 
 -23   2   4      607.19      722.36    117.83 o 
 -22   2   4      205.86      190.75     46.22 o 
 -21   2   4      230.34      253.68     56.17 o 
 -20   2   4       61.18       54.16     11.22 o 
 -19   2   4      205.35      194.10     28.76 o 
 -18   2   4      261.99      233.76     15.31 o 
 -17   2   4      123.34      110.36     15.31 o 
 -16   2   4        7.32        7.37      7.07 o 
 -15   2   4      130.61       90.24     12.89 o 
 -14   2   4      309.84      325.73     22.71 o 
 -13   2   4       83.17       77.45     14.42 o 
 -12   2   4     1404.91     1244.01     36.71 o 
 -11   2   4      126.05      156.24     25.20 o 
 -10   2   4       14.80       19.52      5.27 o 
  -9   2   4     2459.41     2618.93     40.63 o 
  -8   2   4     7111.00     7085.17    217.46 o 
  -7   2   4      693.58      672.51     11.04 o 
  -6   2   4     5728.75     5515.72     99.32 o 
  -5   2   4     6861.02     6277.04     97.79 o 
  -4   2   4     1679.98     1409.92     22.16 o 
  -3   2   4      393.11      375.71     11.07 o 
  -2   2   4       27.77       19.31      6.21 o 
  -1   2   4      210.33      191.51     10.61 o 
   0   2   4     1340.51     1320.13     20.90 o 
   1   2   4     2761.71     2634.37     64.39 o 
   2   2   4     6926.50     6416.64     82.40 o 
   3   2   4     4123.43     4562.32     65.40 o 
   4   2   4     1225.68     1000.33     20.03 o 
   5   2   4      406.83      410.55      8.12 o 
   6   2   4       74.34       96.01      9.69 o 
   7   2   4      185.97      215.40      7.97 o 
   8   2   4      185.07      158.08      9.11 o 
   9   2   4       82.39       68.82      8.59 o 
  10   2   4     2207.12     2251.19     28.33 o 
  11   2   4      465.07      454.36     10.89 o 
  12   2   4     1741.24     1730.02     27.67 o 
  13   2   4      120.07      105.22     13.65 o 
  14   2   4       34.07       35.78      7.78 o 
  15   2   4     1776.13     1972.09     38.20 o 
  16   2   4      224.02      170.82     32.31 o 
  17   2   4       22.38       34.02     15.08 o 
  18   2   4       36.30       17.00     24.35 o 
  19   2   4      511.38      507.95     89.43 o 
  20   2   4     1073.09     1286.28    114.44 o 
 -22   3   4      149.45      151.26     35.93 o 
 -21   3   4      137.33      103.12     39.38 o 
 -20   3   4      977.14     1074.36     52.59 o 
 -19   3   4       60.97       27.76     17.11 o 
 -18   3   4      253.57      222.39     40.04 o 
 -17   3   4        1.88       14.57     12.30 o 
 -16   3   4       97.44       89.09     17.32 o 
 -15   3   4     1358.08     1369.16     29.94 o 
 -14   3   4        5.12       17.64      8.68 o 
 -13   3   4       70.41       51.21     14.67 o 
 -12   3   4       24.77       22.02      6.18 o 
 -11   3   4      963.22      947.19     23.93 o 
 -10   3   4       36.35       30.80      7.51 o 
  -9   3   4     1788.49     1712.24     28.08 o 
  -8   3   4     3065.53     3156.41     41.25 o 
  -7   3   4       62.39       38.72      8.27 o 
  -6   3   4       25.22       40.00      6.43 o 
  -5   3   4        2.60       -3.35      7.35 o 
  -4   3   4     4359.24     4494.27     58.45 o 
  -3   3   4      683.94      798.19     14.17 o 
  -2   3   4      351.43      283.42     10.58 o 
  -1   3   4     1305.04     1273.67     25.31 o 
   0   3   4     5347.95     5415.55     73.68 o 
   1   3   4        2.08        0.60      5.89 o 
   2   3   4     4865.52     5025.74     81.39 o 
   3   3   4     4295.73     4663.31     85.81 o 
   4   3   4     1120.09     1220.45     31.21 o 
   5   3   4     3441.99     3681.51     53.37 o 
   6   3   4     1425.50     1576.06     23.05 o 
   7   3   4     4816.21     4927.19     37.74 o 
   8   3   4     4558.62     4302.50     60.44 o 
   9   3   4      953.17      981.80     17.88 o 
  10   3   4      153.02      115.31     10.19 o 
  11   3   4     1137.52     1109.09     31.59 o 
  12   3   4      973.74     1004.94     15.11 o 
  13   3   4     2198.25     2218.59     38.64 o 
  14   3   4      877.20      962.23     25.48 o 
  15   3   4      143.75      130.07     17.23 o 
  16   3   4     1613.90     1825.97     48.80 o 
  17   3   4       20.88       18.19     13.30 o 
  18   3   4       50.20       24.17     13.66 o 
  19   3   4        0.99       20.50     14.29 o 
  20   3   4        0.53        1.51     24.87 o 
 -21   4   4      302.22      285.01     96.10 o 
 -20   4   4      208.30      188.58     51.02 o 
 -19   4   4       77.94       77.10     22.68 o 
 -18   4   4        8.36       26.13     11.05 o 
 -17   4   4      715.22      619.86     27.93 o 
 -16   4   4      188.47      153.03     27.17 o 
 -15   4   4      194.35      214.85     44.10 o 
 -14   4   4      246.84      211.80     14.55 o 
 -13   4   4      837.74      794.23     17.53 o 
 -12   4   4       74.53       60.70     12.48 o 
 -11   4   4     1374.55     1251.92     35.39 o 
 -10   4   4        1.92       19.52      6.59 o 
  -9   4   4     1836.37     1665.35     31.16 o 
  -8   4   4       25.67       16.70      7.90 o 
  -7   4   4       16.42       29.81      7.08 o 
  -6   4   4      762.39      801.41     13.72 o 
  -5   4   4        9.95       26.37      6.10 o 
  -4   4   4     3469.83     3778.71     49.47 o 
  -3   4   4      685.01      549.13     17.15 o 
  -2   4   4     2753.77     3117.71     50.68 o 
  -1   4   4     2462.16     2282.06     54.07 o 
   0   4   4        0.78       11.98     12.17 o 
   1   4   4      976.00     1059.87     19.15 o 
   2   4   4     1434.84     1424.25     27.41 o 
   3   4   4     9128.46     9579.85    204.30 o 
   4   4   4      973.01     1079.81     23.89 o 
   5   4   4    38450.61    41836.44    218.89 o 
   6   4   4    12462.89    11575.17     94.72 o 
   7   4   4        0.29       11.66      7.63 o 
   8   4   4      129.62      109.88     12.99 o 
   9   4   4        0.05       -0.87      7.05 o 
  10   4   4      249.56      237.62     15.48 o 
  11   4   4       69.88       54.52     12.27 o 
  12   4   4     1219.97     1297.36     23.76 o 
  13   4   4      327.26      359.17     31.44 o 
  14   4   4     1255.79     1334.47     27.61 o 
  15   4   4        4.85       -5.78     12.24 o 
  16   4   4        4.54        9.48     17.13 o 
  17   4   4        1.36       15.08     16.75 o 
  18   4   4       17.80       13.48     16.72 o 
  19   4   4       40.27       46.03     18.75 o 
 -20   5   4      623.49      615.44     94.87 o 
 -19   5   4        1.97       12.44     15.41 o 
 -18   5   4      345.46      339.50     71.37 o 
 -17   5   4      533.74      450.67     33.20 o 
 -16   5   4        0.17       -5.61     19.92 o 
 -15   5   4      354.67      325.26     62.62 o 
 -14   5   4       44.87       27.34      8.67 o 
 -13   5   4       21.45       37.15     14.83 o 
 -12   5   4      242.92      154.11     24.78 o 
 -11   5   4       24.88        7.63     11.83 o 
 -10   5   4      106.82       87.10     13.89 o 
  -9   5   4        7.95        2.25      8.57 o 
  -8   5   4        1.79       18.53      8.30 o 
  -7   5   4        0.21        4.90      8.27 o 
  -6   5   4        0.59       -0.52     12.23 o 
  -5   5   4      478.20      524.93     20.31 o 
  -4   5   4       39.02       39.17     12.02 o 
  -3   5   4      170.03      141.04     36.81 o 
  -2   5   4       35.96       28.61     14.75 o 
  -1   5   4      296.02      337.88     23.41 o 
   0   5   4       74.94      116.45     22.84 o 
   1   5   4      368.87      300.72     20.35 o 
   2   5   4      442.12      550.40     19.97 o 
   3   5   4      219.26      227.95     27.55 o 
   4   5   4     1287.57     1435.41     34.85 o 
   5   5   4     1191.17     1098.45     36.13 o 
   6   5   4      402.46      414.06     20.63 o 
   7   5   4       17.53       23.65      7.31 o 
   8   5   4     2829.64     2880.22     51.54 o 
   9   5   4      856.87      930.95     16.29 o 
  10   5   4     3401.12     3492.51     58.91 o 
  11   5   4       27.69       31.27      9.22 o 
  12   5   4      124.02       92.82     14.06 o 
  13   5   4       34.17       15.48      8.23 o 
  14   5   4       36.73       20.14      7.93 o 
  15   5   4      174.96      151.17     32.02 o 
  16   5   4      176.49      121.42     20.22 o 
  17   5   4       16.84       26.37     13.81 o 
  18   5   4       12.85       28.77     16.71 o 
 -19   6   4       41.04       38.67     17.71 o 
 -18   6   4        6.31        6.12     21.07 o 
 -17   6   4      120.14      149.18     30.20 o 
 -16   6   4        7.78       15.32     11.69 o 
 -15   6   4      118.45      104.88     24.66 o 
 -14   6   4        4.34       -2.20     11.78 o 
 -13   6   4      380.03      330.66     27.40 o 
 -12   6   4       56.24       60.10     16.95 o 
 -11   6   4     2490.55     2568.95     44.75 o 
 -10   6   4      825.77      810.38     33.82 o 
  -9   6   4     3168.83     3371.24     78.64 o 
  -8   6   4       24.93       19.60     15.42 o 
  -7   6   4       21.28       45.33     19.61 o 
  -6   6   4     1141.96     1146.76     72.55 o 
  -5   6   4     4248.80     4154.04    103.94 o 
  -4   6   4       84.07       86.27     17.31 o 
  -3   6   4     1094.22     1192.36     40.02 o 
  -2   6   4       80.94       72.19     16.43 o 
  -1   6   4     1533.37     1564.15     82.79 o 
   0   6   4        1.07        9.06     11.60 o 
   1   6   4     2011.26     2308.03     38.36 o 
   2   6   4      382.71      398.81     12.15 o 
   3   6   4      230.88      260.36     38.13 o 
   4   6   4      373.20      397.87     34.66 o 
   5   6   4      752.21      700.10     28.44 o 
   6   6   4       55.28       50.97     10.14 o 
   7   6   4       33.67       11.17      9.16 o 
   8   6   4     1669.15     1698.54     51.85 o 
   9   6   4      261.79      258.20     34.84 o 
  10   6   4     1776.50     1901.46     44.61 o 
  11   6   4      323.58      253.09     35.58 o 
  12   6   4      301.78      273.83     42.41 o 
  13   6   4      110.46      105.15     17.50 o 
  14   6   4        0.73       19.72     13.67 o 
  15   6   4       23.14       38.42     13.14 o 
  16   6   4       57.76       77.22     26.80 o 
  17   6   4       65.88       42.21     20.09 o 
 -18   7   4      275.66      315.49     54.12 o 
 -17   7   4        0.01        5.20     24.37 o 
 -16   7   4      137.93      116.92     31.28 o 
 -15   7   4      137.16      131.72     31.03 o 
 -14   7   4      370.68      377.13     92.42 o 
 -13   7   4      268.44      226.22     35.94 o 
 -12   7   4       45.12       58.32     18.58 o 
 -11   7   4      645.61      671.46     42.55 o 
 -10   7   4     1225.61     1217.48     39.84 o 
  -9   7   4      886.32      890.78     33.74 o 
  -8   7   4     1008.09     1051.45     73.20 o 
  -7   7   4     1831.53     1999.40     48.20 o 
  -6   7   4     1573.07     1622.94     53.68 o 
  -5   7   4       87.32       82.04     29.70 o 
  -4   7   4      500.50      511.21     85.88 o 
  -3   7   4     1247.52     1249.16     29.28 o 
  -2   7   4      189.50      197.83     32.81 o 
  -1   7   4       97.04       90.26     23.78 o 
   0   7   4       43.23       14.90     18.37 o 
   1   7   4      119.77       85.94     29.08 o 
   2   7   4      941.84      995.34     23.30 o 
   3   7   4     1058.46     1012.41     30.02 o 
   4   7   4       45.01       54.73     31.37 o 
   5   7   4      335.35      318.62     21.78 o 
   6   7   4        8.10       19.63     11.13 o 
   7   7   4     1399.03     1398.35     53.52 o 
   8   7   4      632.85      683.78     38.11 o 
   9   7   4      153.11      178.02     23.05 o 
  10   7   4      654.16      702.58     30.28 o 
  11   7   4      687.31      857.70     27.67 o 
  12   7   4      188.80      144.29     22.51 o 
  13   7   4     1760.02     1992.97     56.42 o 
  14   7   4        3.51       30.53     16.42 o 
  15   7   4      126.79      126.80     43.11 o 
 -15   8   4      206.48      222.25     45.86 o 
 -14   8   4      420.66      451.87     84.24 o 
 -13   8   4      243.28      275.05     58.23 o 
 -12   8   4      262.61      259.76     37.54 o 
 -11   8   4      421.68      535.22     37.87 o 
 -10   8   4      449.63      497.59     83.49 o 
  -9   8   4     1328.53     1385.23     61.26 o 
  -8   8   4      959.16      945.20     80.17 o 
  -7   8   4       31.14       55.56     22.67 o 
  -6   8   4     1031.63     1069.81     51.89 o 
  -5   8   4        3.17      -10.51     18.05 o 
  -4   8   4      322.54      253.11     47.47 o 
  -3   8   4       79.94       81.40     18.06 o 
  -2   8   4       35.56       53.56     13.51 o 
  -1   8   4      148.88      183.89     30.38 o 
   0   8   4      357.38      391.34     34.54 o 
   1   8   4     1363.17     1503.48     62.28 o 
   2   8   4     2932.71     3312.56     66.27 o 
   3   8   4       42.81       56.85     21.31 o 
   4   8   4      374.04      504.84     57.64 o 
   5   8   4        0.35       17.96     15.32 o 
   6   8   4        8.76       23.22     11.09 o 
   7   8   4      344.22      280.95     39.13 o 
   8   8   4      303.93      312.97     47.61 o 
   9   8   4      519.61      494.34     56.86 o 
  10   8   4      729.67      826.59     55.52 o 
  11   8   4      658.94      683.17     28.03 o 
  12   8   4      406.70      539.26     47.24 o 
  13   8   4        9.35      -16.06     18.55 o 
 -13   9   4       13.66       46.23     55.45 o 
 -12   9   4       22.45       48.40     18.16 o 
 -11   9   4      768.29      900.59     79.21 o 
 -10   9   4      256.76      265.45     55.27 o 
  -9   9   4      235.91      249.89     53.44 o 
  -8   9   4      835.06      828.99     54.31 o 
  -7   9   4       75.05       62.84     24.87 o 
  -6   9   4       56.86       48.95     24.29 o 
  -5   9   4       33.98       33.82     16.82 o 
  -4   9   4      376.17      395.09     60.39 o 
  -3   9   4       27.72       14.30     14.48 o 
  -2   9   4      924.03      962.37    104.45 o 
  -1   9   4       96.35       59.73     23.87 o 
   0   9   4      222.74      178.87     33.77 o 
   1   9   4      105.56       81.31     27.43 o 
   2   9   4      225.34      253.28     51.71 o 
   3   9   4      691.71      665.57     37.05 o 
   4   9   4      233.50      226.32     36.78 o 
   5   9   4        1.24       11.43     11.56 o 
   6   9   4      162.60      183.69     44.68 o 
   7   9   4       22.33       15.77     20.01 o 
   8   9   4      231.11      266.44     47.60 o 
   9   9   4        5.97       -2.57     35.72 o 
  10   9   4      318.97      243.12     45.98 o 
  -9  10   4       51.87       39.86     29.12 o 
  -8  10   4      215.22      189.71     51.98 o 
  -7  10   4       24.67       37.96     22.74 o 
  -6  10   4      318.05      299.19     61.13 o 
  -5  10   4        0.45       39.05     20.21 o 
  -4  10   4       19.04       -2.69     18.13 o 
  -3  10   4       23.49       22.75     21.75 o 
  -2  10   4       38.49       31.16     14.13 o 
  -1  10   4       96.95      113.14     25.87 o 
   0  10   4       29.84       53.54     17.18 o 
   1  10   4       64.65       99.05     22.63 o 
   2  10   4       85.98       80.88     23.63 o 
   3  10   4       82.59       71.11     22.53 o 
   4  10   4        1.31       36.23     30.24 o 
   5  10   4      157.78      162.72     40.94 o 
   6  10   4       70.75       64.37     26.32 o 
 -23   1   5        0.54       12.45     27.24 o 
 -22   1   5       99.95      116.23     43.86 o 
 -21   1   5        7.08       26.70     16.95 o 
 -20   1   5      229.56      301.13     74.69 o 
 -19   1   5      143.86      131.09     42.24 o 
 -18   1   5     1263.28     1460.86     47.17 o 
 -17   1   5     1231.16     1282.49     39.42 o 
 -16   1   5      358.80      331.22     16.82 o 
 -15   1   5      122.53       90.17     17.68 o 
 -14   1   5      526.22      511.94     22.26 o 
 -13   1   5      103.62       99.07     15.19 o 
 -12   1   5      250.82      331.94     26.91 o 
 -11   1   5       15.71        9.11      5.13 o 
 -10   1   5     6661.74     6709.36    184.64 o 
  -9   1   5        9.95        7.59      3.67 o 
  -8   1   5     4917.38     4787.12     98.06 o 
  -7   1   5      334.37      377.21      8.64 o 
  -6   1   5      986.61     1017.54     16.45 o 
  -5   1   5     1710.07     1578.11     22.88 o 
  -4   1   5     2983.06     2791.66     41.42 o 
  -3   1   5     9392.70     8390.90     86.80 o 
  -2   1   5    10569.46     9583.73    156.44 o 
  -1   1   5       25.52       43.87      8.90 o 
   0   1   5     4995.11     4341.70     83.25 o 
   1   1   5     1585.64     1563.95     23.88 o 
   2   1   5     4128.25     3677.48    108.65 o 
   3   1   5     1132.24     1186.93     26.43 o 
   4   1   5        9.71        7.74      4.98 o 
   5   1   5     1166.11     1142.18     19.85 o 
   6   1   5     2004.86     1978.23     27.49 o 
   7   1   5     2915.07     2808.36     33.16 o 
   8   1   5      179.58      253.61     18.82 o 
   9   1   5      115.09       93.68     10.20 o 
  10   1   5      203.30      221.11     21.29 o 
  11   1   5       58.62       65.78      8.88 o 
  12   1   5       31.27       21.16      7.59 o 
  13   1   5       19.56       34.60      8.38 o 
  14   1   5      422.62      431.84     36.58 o 
  15   1   5        0.22        5.84     12.91 o 
  16   1   5       44.52       43.36     10.87 o 
  17   1   5      120.87      124.42     17.27 o 
  18   1   5      110.30       82.07     28.80 o 
  19   1   5      120.40       46.39     33.57 o 
  20   1   5      454.20      378.65     68.98 o 
 -23   2   5       96.32      100.01     32.23 o 
 -22   2   5      135.81       84.16     35.34 o 
 -21   2   5      582.39      554.88     32.69 o 
 -20   2   5       31.69        2.73     19.72 o 
 -19   2   5      169.74      159.22     38.81 o 
 -18   2   5      167.59      152.72     28.03 o 
 -17   2   5        7.16        7.98     18.00 o 
 -16   2   5       14.44        9.39     14.73 o 
 -15   2   5      115.63      105.90     20.31 o 
 -14   2   5      117.38       92.22     16.60 o 
 -13   2   5      117.58      103.53     17.00 o 
 -12   2   5     2611.11     2673.96     44.94 o 
 -11   2   5      117.70      102.16     11.92 o 
 -10   2   5      447.82      548.89     11.28 o 
  -9   2   5     8788.54     8515.19    232.29 o 
  -8   2   5        2.47       -7.10      9.01 o 
  -7   2   5      504.54      486.15     10.89 o 
  -6   2   5     1162.43     1322.53     24.79 o 
  -5   2   5     8678.49     8511.75    132.80 o 
  -4   2   5     2769.74     2655.44     39.96 o 
  -3   2   5     6789.33     6311.17     87.87 o 
  -2   2   5      181.77      152.62      9.17 o 
  -1   2   5      572.41      518.86     11.09 o 
   0   2   5    10983.13     9888.24    147.53 o 
   1   2   5     1077.65     1026.28     17.36 o 
   2   2   5      974.12      909.52     39.00 o 
   3   2   5     6448.20     6516.26    129.19 o 
   4   2   5     3379.05     3353.30     48.55 o 
   5   2   5      138.78       93.76     16.37 o 
   6   2   5     7902.98     8005.23    180.83 o 
   7   2   5     2759.57     2885.85     46.35 o 
   8   2   5     8499.47     8687.87    220.09 o 
   9   2   5      792.56      759.06     25.63 o 
  10   2   5      361.37      340.25     13.70 o 
  11   2   5      919.67      896.57     15.50 o 
  12   2   5      104.49       87.22     12.85 o 
  13   2   5      175.30      175.79     19.10 o 
  14   2   5      295.10      313.94     30.52 o 
  15   2   5       62.50       41.03     12.81 o 
  16   2   5      816.38      948.24     38.79 o 
  17   2   5       85.43       59.81     19.92 o 
  18   2   5       65.22       15.29     17.22 o 
  19   2   5       80.39       31.27     28.19 o 
  20   2   5        0.01       18.90     20.98 o 
 -22   3   5      183.40      160.93     59.77 o 
 -21   3   5      133.70       90.04     37.85 o 
 -20   3   5      835.73     1073.10     68.96 o 
 -19   3   5       12.16        7.56     17.15 o 
 -18   3   5      277.45      317.96     25.07 o 
 -17   3   5       36.72       56.08     14.48 o 
 -16   3   5      701.17      743.15     66.10 o 
 -15   3   5        4.51      -11.89     18.88 o 
 -14   3   5     3891.16     4007.60    104.09 o 
 -13   3   5       64.00       58.15      6.85 o 
 -12   3   5        1.70       -5.50      5.89 o 
 -11   3   5     3408.78     3758.61     50.86 o 
 -10   3   5     1614.93     1534.75     25.49 o 
  -9   3   5        0.81        1.67      6.47 o 
  -8   3   5       28.05       32.78      9.46 o 
  -7   3   5      457.00      538.72     17.16 o 
  -6   3   5      125.53      171.39     19.78 o 
  -5   3   5     9418.69     9328.17    134.98 o 
  -4   3   5      161.81      116.44     18.47 o 
  -3   3   5     2207.35     2205.80     33.17 o 
  -2   3   5      198.47      211.60     14.65 o 
  -1   3   5     4898.50     5009.68     84.81 o 
   0   3   5     1513.78     1493.48     30.78 o 
   1   3   5      848.43      876.75     33.41 o 
   2   3   5      185.70      220.26     13.26 o 
   3   3   5     1159.13     1261.38     20.87 o 
   4   3   5      196.59      208.86     30.87 o 
   5   3   5     8740.83     9505.26    163.53 o 
   6   3   5      623.71      664.62     12.55 o 
   7   3   5      777.50      760.42     13.15 o 
   8   3   5     2231.89     2352.21     32.79 o 
   9   3   5        0.89        9.40      6.62 o 
  10   3   5        9.56       18.52     10.21 o 
  11   3   5      574.78      565.54     17.71 o 
  12   3   5       28.31       27.04      9.25 o 
  13   3   5     2576.84     2564.63     41.80 o 
  14   3   5       86.84       73.79     14.69 o 
  15   3   5      860.56      906.48     23.94 o 
  16   3   5      190.31      201.61     37.84 o 
  17   3   5      435.58      449.22     67.64 o 
  18   3   5      141.27      134.02     26.73 o 
  19   3   5       40.62       11.45     23.89 o 
 -21   4   5        3.07       22.49     23.98 o 
 -20   4   5       55.39       50.81     23.04 o 
 -19   4   5       38.99       44.23     20.53 o 
 -18   4   5      360.56      409.18     34.51 o 
 -17   4   5       49.77       43.06     15.35 o 
 -16   4   5       61.34       41.60     13.89 o 
 -15   4   5      223.21      278.35     54.95 o 
 -14   4   5     2402.17     2502.76     40.99 o 
 -13   4   5       22.95       11.84      8.20 o 
 -12   4   5      491.86      515.78     46.90 o 
 -11   4   5     1533.84     1534.33     35.36 o 
 -10   4   5      853.63      867.35     21.35 o 
  -9   4   5      129.55      117.02     13.14 o 
  -8   4   5      279.86      392.14     19.58 o 
  -7   4   5      126.65      123.42     18.37 o 
  -6   4   5      243.97      289.21     18.37 o 
  -5   4   5      370.30      442.75     27.31 o 
  -4   4   5     2213.54     2368.88     41.48 o 
  -3   4   5      214.96      219.24     32.28 o 
  -2   4   5      940.96      911.78     30.55 o 
  -1   4   5      380.02      390.46     27.53 o 
   0   4   5      416.85      606.62     19.13 o 
   1   4   5      640.47      624.40     28.59 o 
   2   4   5      360.27      291.22     20.13 o 
   3   4   5      801.76      792.53     11.72 o 
   4   4   5     3063.68     3163.24     57.61 o 
   5   4   5     3902.63     4126.98     40.10 o 
   6   4   5      309.83      257.97     14.12 o 
   7   4   5      707.76      760.62     30.00 o 
   8   4   5       74.74       95.43     14.39 o 
   9   4   5      375.18      369.82     16.82 o 
  10   4   5      111.09       94.92     13.40 o 
  11   4   5       18.60       15.10     10.42 o 
  12   4   5      310.13      335.60     26.57 o 
  13   4   5     1041.11     1013.48     56.34 o 
  14   4   5       10.54       15.47     10.72 o 
  15   4   5       34.69       24.42     13.05 o 
  16   4   5      156.94      157.49     35.94 o 
  17   4   5      743.05      955.75     91.37 o 
  18   4   5       96.30       82.75     23.39 o 
 -20   5   5      145.19      104.93     30.24 o 
 -19   5   5        0.89       14.71     14.69 o 
 -18   5   5      186.43      196.51     39.14 o 
 -17   5   5     1369.15     1563.98     55.44 o 
 -16   5   5       38.12       49.46     13.26 o 
 -15   5   5      831.35      879.39     56.53 o 
 -14   5   5      883.86      906.04     40.23 o 
 -13   5   5     1813.31     1891.22     35.88 o 
 -12   5   5        8.21        4.04     10.98 o 
 -11   5   5       30.37       22.72      7.92 o 
 -10   5   5       12.76       11.84      6.13 o 
  -9   5   5      108.26      115.81     23.19 o 
  -8   5   5      120.38      134.67     22.65 o 
  -7   5   5     9220.82     9852.97     80.18 o 
  -6   5   5      291.02      266.42     10.83 o 
  -5   5   5     1725.33     1679.27     50.38 o 
  -4   5   5     5799.78     5639.58    120.85 o 
  -3   5   5      462.48      465.24     24.70 o 
  -2   5   5     1771.52     1615.20     37.40 o 
  -1   5   5     5361.78     5757.47     80.58 o 
   0   5   5      202.46      232.94     18.37 o 
   1   5   5     1922.30     1907.49     68.19 o 
   2   5   5     7711.14     8396.69    126.47 o 
   3   5   5      386.73      302.10     12.38 o 
   4   5   5     1364.77     1327.89     28.08 o 
   5   5   5       12.78        7.81      6.97 o 
   6   5   5       31.96       16.39      8.47 o 
   7   5   5      478.23      477.50     23.08 o 
   8   5   5      312.15      318.57     18.97 o 
   9   5   5     1515.68     1503.44     52.95 o 
  10   5   5     7100.76     7726.76     93.11 o 
  11   5   5      109.96       85.59     14.62 o 
  12   5   5      739.35      796.40     27.85 o 
  13   5   5      626.84      673.85     39.74 o 
  14   5   5      297.29      298.16     42.46 o 
  15   5   5       41.47       41.30     16.75 o 
  16   5   5      200.45      152.49     24.03 o 
  17   5   5      166.89      130.90     25.71 o 
 -19   6   5      338.58      265.20     76.42 o 
 -18   6   5      482.67      490.83     89.38 o 
 -17   6   5       30.85       40.81     19.26 o 
 -16   6   5      220.57      210.64     33.67 o 
 -15   6   5        1.52       13.71     29.60 o 
 -14   6   5       68.44       54.87     12.21 o 
 -13   6   5      318.89      358.04     51.49 o 
 -12   6   5       86.70      102.10     18.70 o 
 -11   6   5      319.32      304.58     45.39 o 
 -10   6   5     1016.36     1065.37     48.60 o 
  -9   6   5       54.77       37.55      9.95 o 
  -8   6   5       19.13       18.87     15.36 o 
  -7   6   5       17.03       10.90     13.89 o 
  -6   6   5     1694.95     1771.89     60.06 o 
  -5   6   5        0.02      -31.94     21.91 o 
  -4   6   5     2109.26     2243.28     62.29 o 
  -3   6   5       12.38       26.50     16.59 o 
  -2   6   5      640.50      680.18     54.81 o 
  -1   6   5      796.88      761.52     22.10 o 
   0   6   5      896.10      848.46     23.04 o 
   1   6   5     1362.11     1397.93     24.30 o 
   2   6   5      276.04      274.61     22.57 o 
   3   6   5      188.44      182.72     21.12 o 
   4   6   5      151.97      142.70     22.36 o 
   5   6   5      237.93      275.21     17.10 o 
   6   6   5      394.84      409.62     23.63 o 
   7   6   5      208.74      199.08     31.66 o 
   8   6   5     1900.79     1917.77     38.51 o 
   9   6   5      382.02      318.66     31.62 o 
  10   6   5        4.82        7.32     17.27 o 
  11   6   5      801.62      819.95     29.87 o 
  12   6   5       55.25       63.00     12.44 o 
  13   6   5      121.94      116.86     18.42 o 
  14   6   5      169.10      166.18     37.25 o 
  15   6   5       21.03       12.85     12.88 o 
  16   6   5       28.56       26.57     15.21 o 
 -18   7   5      872.21      907.40     43.41 o 
 -17   7   5        0.73       25.62     19.98 o 
 -16   7   5      233.40      217.02     52.98 o 
 -15   7   5       11.30        1.49     30.21 o 
 -14   7   5      110.65      131.60     35.44 o 
 -13   7   5      225.34      203.08     34.72 o 
 -12   7   5      133.25      121.97     26.46 o 
 -11   7   5       54.06       71.67     20.11 o 
 -10   7   5     1938.01     2176.46     47.96 o 
  -9   7   5     1012.17     1051.80     62.59 o 
  -8   7   5     1002.55     1039.12     78.12 o 
  -7   7   5       57.91       25.34     20.00 o 
  -6   7   5      230.79      148.29     30.76 o 
  -5   7   5     1228.02     1259.33     37.50 o 
  -4   7   5      630.51      557.71     34.45 o 
  -3   7   5       61.40       52.17     15.15 o 
  -2   7   5       45.93       40.55     29.46 o 
  -1   7   5      849.04      790.63     94.33 o 
   0   7   5     1142.54     1069.67     35.34 o 
   1   7   5      336.33      323.06     26.03 o 
   2   7   5      363.75      353.05     33.29 o 
   3   7   5      242.99      253.15     39.85 o 
   4   7   5       99.19       68.16     12.13 o 
   5   7   5      670.66      700.22     18.52 o 
   6   7   5      431.85      426.38     19.57 o 
   7   7   5     4436.21     4856.29     69.13 o 
   8   7   5      794.51      892.97     33.17 o 
   9   7   5      104.42      111.84     17.02 o 
  10   7   5       43.58       37.44     10.77 o 
  11   7   5      252.73      188.82     28.37 o 
  12   7   5      115.91       91.71     20.61 o 
  13   7   5       86.37       75.02     29.49 o 
  14   7   5        1.61       29.89     23.72 o 
 -15   8   5       23.89       18.61     15.66 o 
 -14   8   5      973.51     1243.60     40.90 o 
 -13   8   5        8.51       16.53     20.39 o 
 -12   8   5      584.55      585.37     40.02 o 
 -11   8   5       10.33       21.12     18.54 o 
 -10   8   5      112.47      101.60     22.19 o 
  -9   8   5       16.18       14.46     24.45 o 
  -8   8   5      575.52      521.89     87.40 o 
  -7   8   5      216.26      134.78     35.20 o 
  -6   8   5      459.11      450.84     65.40 o 
  -5   8   5     1078.59     1118.27     49.77 o 
  -4   8   5      186.93      154.24     28.23 o 
  -3   8   5       23.41       13.92     21.94 o 
  -2   8   5      404.96      457.36     71.38 o 
  -1   8   5      187.53      142.31     32.04 o 
   0   8   5      108.60       81.62     21.55 o 
   1   8   5     1413.80     1384.20     40.26 o 
   2   8   5      402.29      444.30     40.54 o 
   3   8   5       32.01       35.18     17.85 o 
   4   8   5      437.26      437.51     80.27 o 
   5   8   5       10.34       13.72     12.38 o 
   6   8   5       27.24       39.24     15.20 o 
   7   8   5      162.60      136.24     25.86 o 
   8   8   5      358.16      347.48     55.65 o 
   9   8   5        3.03       16.66     18.90 o 
  10   8   5      608.77      502.93     74.66 o 
  11   8   5      676.99      716.13     47.37 o 
  12   8   5      136.86      102.32     19.06 o 
 -13   9   5       73.60       95.06     40.42 o 
 -12   9   5       78.08       87.45     34.30 o 
 -11   9   5      226.63      209.00     33.83 o 
 -10   9   5      191.16      162.97     46.86 o 
  -9   9   5      131.73      115.96     33.95 o 
  -8   9   5     1089.94     1161.16    127.60 o 
  -7   9   5      196.21      199.88     42.66 o 
  -6   9   5      337.16      358.44     57.66 o 
  -5   9   5      133.96      160.66     30.59 o 
  -4   9   5       37.87       31.67     18.23 o 
  -3   9   5       47.75       17.27     18.88 o 
  -2   9   5      865.21      848.13     40.21 o 
  -1   9   5      705.27      734.80     74.90 o 
   0   9   5     1108.45     1184.48    161.31 o 
   1   9   5       59.11       35.91     19.12 o 
   2   9   5       90.83       73.03     22.20 o 
   3   9   5        0.02        7.97     19.23 o 
   4   9   5       45.04       15.81     22.63 o 
   5   9   5       32.39       27.48     18.16 o 
   6   9   5       55.40       64.99     50.81 o 
   7   9   5       66.90       62.13     33.92 o 
   8   9   5      208.17      256.92     43.07 o 
   9   9   5      844.48      827.05     52.77 o 
  10   9   5       55.65       87.63     30.79 o 
  -8  10   5        8.54        1.79     19.46 o 
  -7  10   5      229.45      191.66     48.14 o 
  -6  10   5       32.58       30.85     19.15 o 
  -5  10   5        7.97       41.37     25.52 o 
  -4  10   5        0.98       28.10     25.32 o 
  -3  10   5       89.29       72.48     22.21 o 
  -2  10   5       70.45       34.09     42.43 o 
  -1  10   5      166.29      137.52     42.85 o 
   0  10   5       97.46       58.60     32.82 o 
   1  10   5       12.01       46.48     35.46 o 
   2  10   5       19.85       -4.23     42.93 o 
   3  10   5       73.77       42.20     24.39 o 
   4  10   5       83.99      110.75     30.42 o 
   5  10   5        4.28       24.82     25.30 o 
 -23   0   6      282.12      232.25    107.46 o 
 -22   0   6        0.86       -9.58     36.13 o 
 -21   0   6      257.04      209.37     79.88 o 
 -20   0   6      921.22      856.47    147.91 o 
 -19   0   6       76.25      111.18     52.10 o 
 -18   0   6     1184.68     1226.37     54.69 o 
 -17   0   6       82.02       67.90     51.60 o 
 -16   0   6     1217.06     1117.68     49.74 o 
 -15   0   6      531.49      622.04     16.21 o 
 -14   0   6      550.30      577.36     34.51 o 
 -13   0   6      700.77      746.46     25.79 o 
 -12   0   6     4038.05     3727.17     78.05 o 
 -11   0   6     1999.87     2271.40     44.73 o 
 -10   0   6     2792.11     2556.84     56.53 o 
  -9   0   6     1204.93     1402.55     33.02 o 
  -8   0   6      277.12      278.51     25.50 o 
  -7   0   6    10711.33    10103.14    305.10 o 
  -6   0   6      708.39      642.75     15.99 o 
  -5   0   6      758.78      936.55     21.68 o 
  -4   0   6     6977.76     6263.32     89.54 o 
  -3   0   6     6017.98     5171.35    160.80 o 
  -2   0   6    28041.25    28102.01    434.35 o 
  -1   0   6     2426.62     2221.78     46.58 o 
   0   0   6      322.75      330.73     15.96 o 
   1   0   6     5088.40     4546.50     90.29 o 
   2   0   6       16.97       10.71     10.55 o 
   3   0   6     3932.89     3723.88    200.94 o 
   4   0   6     4530.18     5015.29    195.84 o 
   5   0   6      611.87      514.36     31.36 o 
   6   0   6     7429.10     8146.27    141.97 o 
   7   0   6     5736.24     5485.19    200.48 o 
   8   0   6       29.12       16.68     17.22 o 
   9   0   6     1698.07     1507.94     51.85 o 
  10   0   6     2508.85     2794.69     59.06 o 
  11   0   6      608.94      731.99     21.42 o 
  12   0   6      304.89      309.37     44.84 o 
  13   0   6     7507.24     8523.56    189.85 o 
  14   0   6      954.67     1084.72    106.67 o 
  15   0   6     1889.74     2068.75     58.29 o 
  16   0   6       42.57       52.71     14.05 o 
  17   0   6     1949.61     2284.76     92.79 o 
  18   0   6     2118.89     2813.78    200.98 o 
  19   0   6       15.14       26.39     17.62 o 
 -23   1   6       87.87       96.06     51.48 o 
 -22   1   6      192.18      211.91     61.27 o 
 -21   1   6        2.36      -35.07     31.05 o 
 -20   1   6       51.49       45.20     24.46 o 
 -19   1   6        0.25        7.36     39.65 o 
 -18   1   6      399.51       24.13    168.04 o 
 -17   1   6      205.56      198.76     35.04 o 
 -16   1   6        0.01       12.92      9.31 o 
 -15   1   6       52.94       40.28     10.76 o 
 -14   1   6       74.99       91.70     21.70 o 
 -13   1   6      703.99      717.69     11.54 o 
 -12   1   6      320.34      348.84     14.77 o 
 -11   1   6     4970.03     5428.61     41.41 o 
 -10   1   6      131.20      122.93     16.35 o 
  -9   1   6      800.06      992.14     12.39 o 
  -8   1   6     2314.25     2794.73     41.22 o 
  -7   1   6      122.16      107.82     12.20 o 
  -6   1   6     5722.01     5395.35    112.96 o 
  -5   1   6     4562.19     4775.40     67.50 o 
  -4   1   6      252.09      207.70     14.67 o 
  -3   1   6      197.93      178.07     22.13 o 
  -2   1   6     3525.50     3612.19     51.77 o 
  -1   1   6     5040.98     4585.27    116.48 o 
   0   1   6      940.65      919.34     15.54 o 
   1   1   6        0.06       -1.58      5.03 o 
   2   1   6     2168.38     2321.99     52.18 o 
   3   1   6       77.08       77.31     10.95 o 
   4   1   6      673.46      687.46     10.01 o 
   5   1   6     1114.99     1102.34     12.80 o 
   6   1   6     2215.70     2563.68     43.89 o 
   7   1   6     1108.13     1120.92     19.89 o 
   8   1   6       15.50        9.19      8.35 o 
   9   1   6       40.44       28.07      8.14 o 
  10   1   6      469.03      512.65     26.44 o 
  11   1   6      106.57      101.34     16.30 o 
  12   1   6      412.51      367.04     21.15 o 
  13   1   6      111.52      140.61     17.98 o 
  14   1   6        0.30        5.44     10.01 o 
  15   1   6      200.11      170.44     21.85 o 
  16   1   6      592.18      626.63     28.23 o 
  17   1   6      118.85      135.81     22.29 o 
  18   1   6      148.25      142.71     29.90 o 
  19   1   6      128.67      113.65     33.59 o 
 -23   2   6      348.58      361.67    129.44 o 
 -22   2   6       26.36       25.76     27.65 o 
 -21   2   6       29.85       24.14     19.42 o 
 -20   2   6      392.18      512.57    108.33 o 
 -19   2   6      309.75      214.51     68.58 o 
 -18   2   6      454.52      423.19     20.36 o 
 -17   2   6      889.46      893.82     46.75 o 
 -16   2   6     1459.15     1453.70     63.27 o 
 -15   2   6      503.59      563.48     50.17 o 
 -14   2   6       15.78        0.36     14.69 o 
 -13   2   6      408.90      353.97     51.98 o 
 -12   2   6     1404.14     1532.51     27.90 o 
 -11   2   6      916.85      927.63     15.71 o 
 -10   2   6     4574.78     4860.34     53.68 o 
  -9   2   6     1146.18     1132.95     22.25 o 
  -8   2   6    10050.80    10441.90    289.26 o 
  -7   2   6     1872.95     1692.59     32.57 o 
  -6   2   6     1555.97     1556.05     26.23 o 
  -5   2   6     4193.64     4181.15     45.34 o 
  -4   2   6       53.11       39.72      7.85 o 
  -3   2   6        2.00        7.83      4.74 o 
  -2   2   6     2016.03     1970.85     28.57 o 
  -1   2   6      693.56      716.48     16.56 o 
   0   2   6     1451.88     1487.91     24.24 o 
   1   2   6     3640.96     3785.07     70.72 o 
   2   2   6     4907.49     4698.54     64.64 o 
   3   2   6     4852.46     5182.02     97.59 o 
   4   2   6     5225.00     5375.96     87.06 o 
   5   2   6     1282.58     1327.92     29.95 o 
   6   2   6     1096.68     1167.17     18.00 o 
   7   2   6      170.21      184.58     16.22 o 
   8   2   6      291.03      304.71     11.61 o 
   9   2   6      812.80      793.48     17.39 o 
  10   2   6     4097.54     4152.46     60.49 o 
  11   2   6      572.07      488.41     33.89 o 
  12   2   6      346.98      301.83     24.96 o 
  13   2   6        4.08        6.06     10.46 o 
  14   2   6      363.67      393.56     35.87 o 
  15   2   6      786.61      776.96     22.09 o 
  16   2   6      215.91       81.10     70.61 o 
  17   2   6        2.76       -1.97     22.39 o 
  18   2   6      445.06      460.86     88.51 o 
  19   2   6       23.93       -3.90     19.92 o 
 -22   3   6      397.85      332.65     90.89 o 
 -21   3   6       26.12      -22.38     28.15 o 
 -20   3   6       47.31       30.81     22.35 o 
 -19   3   6       30.94        3.75     12.24 o 
 -18   3   6      423.85      434.13     68.20 o 
 -17   3   6       58.17       53.11     18.32 o 
 -16   3   6        7.25       16.84     11.81 o 
 -15   3   6      258.07      216.36     43.98 o 
 -14   3   6      187.36      174.67     32.85 o 
 -13   3   6      343.82      308.20     14.64 o 
 -12   3   6      102.63       73.43     12.87 o 
 -11   3   6     1049.80     1048.27     33.61 o 
 -10   3   6      140.21      168.61     18.26 o 
  -9   3   6     6034.62     6850.80     92.53 o 
  -8   3   6       29.28       66.31     10.02 o 
  -7   3   6     1148.86     1161.59     32.89 o 
  -6   3   6     3578.47     3712.84     55.33 o 
  -5   3   6    10511.58    10139.53    135.42 o 
  -4   3   6     1016.41     1114.37     22.26 o 
  -3   3   6      861.93      762.13     16.57 o 
  -2   3   6     2721.10     2687.21     56.83 o 
  -1   3   6      334.64      276.90     24.19 o 
   0   3   6       48.55       97.03     17.96 o 
   1   3   6      436.29      414.45     19.21 o 
   2   3   6      718.41      848.14     17.30 o 
   3   3   6      316.04      552.06     31.50 o 
   4   3   6     1028.29     1132.86     26.13 o 
   5   3   6     1026.06      948.90     31.70 o 
   6   3   6       85.07       50.16     12.80 o 
   7   3   6      500.35      566.49     24.68 o 
   8   3   6     1114.83     1129.95     41.98 o 
   9   3   6      473.93      420.50     29.41 o 
  10   3   6       67.26       65.41     10.09 o 
  11   3   6      331.52      268.90     19.24 o 
  12   3   6      790.99      797.83     21.19 o 
  13   3   6        9.17        4.23      8.78 o 
  15   3   6      133.79      128.89     23.55 o 
  16   3   6      230.96      273.67     46.71 o 
  17   3   6       90.12       52.38     19.54 o 
  18   3   6        7.38       -1.30     22.61 o 
 -21   4   6      217.39      198.74     56.28 o 
 -20   4   6        9.07       35.28     20.02 o 
 -19   4   6      187.34      154.49     30.79 o 
 -18   4   6     1361.15     1310.13     32.96 o 
 -17   4   6      157.24      153.03     29.65 o 
 -16   4   6      325.59      263.75     45.52 o 
 -15   4   6     1618.53     1680.47     44.91 o 
 -14   4   6      521.35      566.55     24.78 o 
 -13   4   6     1072.81     1132.81     17.00 o 
 -12   4   6        6.57       -3.79     10.51 o 
 -11   4   6        6.05       -1.59     12.85 o 
 -10   4   6       10.17       26.72      9.32 o 
  -9   4   6       77.79       65.96     12.32 o 
  -8   4   6       30.09       19.88     10.83 o 
  -7   4   6     6511.61     7078.13     85.70 o 
  -6   4   6      130.63      141.96     22.97 o 
  -5   4   6      704.34      645.19     21.36 o 
  -4   4   6      582.45      624.29     20.57 o 
  -3   4   6      301.91      380.40     14.34 o 
  -2   4   6       39.98       36.10     10.74 o 
  -1   4   6      344.64      304.38     40.12 o 
   0   4   6     3030.11     2800.46     31.34 o 
   1   4   6      402.66      456.69     17.43 o 
   2   4   6     1488.20     1461.74     26.78 o 
   3   4   6     1145.36     1097.65     23.59 o 
   4   4   6       15.12       38.60      5.84 o 
   5   4   6      150.92      188.23     38.84 o 
   6   4   6      259.94      262.17     25.53 o 
   7   4   6      346.77      391.04     45.05 o 
   8   4   6     2092.94     2215.52     77.00 o 
   9   4   6      291.01      276.91     39.71 o 
  10   4   6      608.77      645.22     27.65 o 
  11   4   6       24.52       25.78      6.44 o 
  12   4   6     1125.01        1.43      1.77 o 
  13   4   6       11.21       33.51     10.35 o 
  14   4   6       20.36       29.49     10.48 o 
  15   4   6      135.75       86.58     22.36 o 
  16   4   6     1007.74     1191.85     64.02 o 
  17   4   6      125.47      132.56     22.78 o 
  18   4   6       39.87       46.59     16.78 o 
 -20   5   6        0.10       25.07     12.90 o 
 -19   5   6       30.91       41.80     14.25 o 
 -18   5   6       91.27       99.70     25.69 o 
 -17   5   6       50.98       17.87     10.93 o 
 -16   5   6       95.96      107.94     29.26 o 
 -15   5   6      194.36      255.57     47.96 o 
 -14   5   6      481.51      470.35     25.87 o 
 -13   5   6     1478.75     1455.06     38.28 o 
 -12   5   6      637.67      676.05     31.66 o 
 -11   5   6     1219.38     1176.31     21.53 o 
 -10   5   6        3.56      -17.56     11.71 o 
  -9   5   6      834.68      907.05     20.32 o 
  -8   5   6       32.63       31.12     10.62 o 
  -7   5   6      308.61      312.08     33.57 o 
  -6   5   6      836.08      810.12     15.06 o 
  -5   5   6      103.80      120.75     17.53 o 
  -4   5   6      887.88      902.33     23.72 o 
  -3   5   6      894.92      892.56     15.23 o 
  -2   5   6      769.49      792.50     19.02 o 
  -1   5   6      372.76      368.02     38.88 o 
   0   5   6      475.27      440.40     12.95 o 
   1   5   6      482.77      405.18     27.55 o 
   2   5   6        0.08       11.10      5.94 o 
   3   5   6       39.24       49.69     10.58 o 
   4   5   6      203.86      169.50     12.22 o 
   5   5   6       38.14       24.57      9.13 o 
   6   5   6        1.52        7.83      7.11 o 
   7   5   6      510.04      557.77     28.12 o 
   8   5   6        8.29        2.43     10.50 o 
   9   5   6     2218.93     2275.63     36.91 o 
  10   5   6      202.37      163.57     22.98 o 
  11   5   6      199.28      175.68     21.48 o 
  12   5   6       24.16       25.72     12.71 o 
  13   5   6       48.01       51.48     18.91 o 
  14   5   6       20.39       33.63     21.58 o 
  15   5   6       44.14       34.22     21.35 o 
  16   5   6       22.28       11.50     19.99 o 
  17   5   6       80.79       73.67     24.83 o 
 -19   6   6      149.97       74.21     35.41 o 
 -18   6   6      140.26      127.34     38.97 o 
 -17   6   6       27.12       35.70     14.02 o 
 -16   6   6       18.92       36.45     13.50 o 
 -15   6   6      310.25      413.66     70.63 o 
 -14   6   6      470.42      401.43     22.56 o 
 -13   6   6      112.84       86.50     17.95 o 
 -12   6   6     1371.58     1329.26     41.57 o 
 -11   6   6      273.00      275.66     38.29 o 
 -10   6   6      370.14      372.94     17.97 o 
  -9   6   6       13.82        9.31      4.46 o 
  -8   6   6       39.53       35.15      9.58 o 
  -7   6   6     2696.67     2739.08     64.72 o 
  -6   6   6       32.32       32.00     16.97 o 
  -5   6   6       24.64       15.16     30.57 o 
  -4   6   6     1384.16     1503.48     47.34 o 
  -3   6   6     1129.66     1142.30     24.00 o 
  -2   6   6     2545.30     2563.01     52.29 o 
  -1   6   6      295.45      216.83     15.57 o 
   0   6   6       85.87       51.20     12.40 o 
   1   6   6        5.66        2.79      8.00 o 
   2   6   6       49.87       47.48     14.97 o 
   3   6   6      192.99      140.29     21.52 o 
   4   6   6      113.55      119.21     18.63 o 
   5   6   6      623.77      585.61     20.20 o 
   6   6   6      284.58      273.53     25.59 o 
   7   6   6     3460.40     3628.59     63.79 o 
   8   6   6     1374.26     1411.36     46.14 o 
   9   6   6      417.29      366.95     45.08 o 
  10   6   6      218.35      233.62     33.85 o 
  11   6   6      135.12      108.01     24.12 o 
  12   6   6        0.24        6.69      9.62 o 
  13   6   6        3.49        1.15     17.93 o 
  14   6   6       64.91       69.34     17.03 o 
  15   6   6      222.19      202.20     56.40 o 
 -18   7   6       16.89       19.79     20.93 o 
 -17   7   6       36.75       12.18     20.53 o 
 -16   7   6     1020.94     1103.02     38.83 o 
 -15   7   6       20.77        3.79     16.55 o 
 -14   7   6       53.72       25.74     16.86 o 
 -13   7   6       61.26       51.16     16.52 o 
 -12   7   6      109.02       91.56     22.66 o 
 -11   7   6        6.46       24.96     11.08 o 
 -10   7   6      311.45      301.16     41.07 o 
  -9   7   6       59.17       40.53     19.54 o 
  -8   7   6      487.01      468.15     71.98 o 
  -7   7   6      375.37      320.12     46.90 o 
  -6   7   6     1985.86     1874.94     59.37 o 
  -5   7   6     1229.25     1396.04     60.04 o 
  -4   7   6        0.65      -19.05     24.27 o 
  -3   7   6      526.41      614.98     52.37 o 
  -2   7   6      322.57      334.89     58.79 o 
  -1   7   6      786.49      742.92     24.87 o 
   0   7   6     1064.74     1056.87     40.82 o 
   1   7   6      928.25      899.14     23.03 o 
   2   7   6       30.10       21.37     15.84 o 
   3   7   6     1491.29     1577.08     34.06 o 
   4   7   6      381.68      332.65     37.88 o 
   5   7   6      118.56       89.56     16.33 o 
   6   7   6        4.19       10.95     14.99 o 
   7   7   6     1188.58     1318.03     54.09 o 
   8   7   6      231.40      266.77     35.25 o 
   9   7   6      498.74      556.63     25.73 o 
  10   7   6      120.07      119.52     19.79 o 
  11   7   6      479.09      706.89     42.69 o 
  12   7   6      620.21      593.21     36.38 o 
  13   7   6       48.07       26.63     17.29 o 
  14   7   6       32.73        8.63     29.57 o 
 -15   8   6        0.02      -18.80     25.74 o 
 -14   8   6        3.81       14.50     16.37 o 
 -13   8   6       51.49       25.79     13.83 o 
 -12   8   6      123.02      136.93     30.53 o 
 -11   8   6       50.96       48.19     20.56 o 
 -10   8   6        0.48       -5.09     21.12 o 
  -9   8   6      264.79      265.60     44.85 o 
  -8   8   6      316.42      324.77     50.17 o 
  -7   8   6      153.83      124.29     25.59 o 
  -6   8   6       10.14       24.03     11.68 o 
  -5   8   6     1200.33     1193.40     38.03 o 
  -4   8   6      138.80       97.16     22.83 o 
  -3   8   6      327.97      345.50     58.48 o 
  -2   8   6       99.96      138.19     39.56 o 
  -1   8   6        9.02        9.98     12.53 o 
   0   8   6       31.54       29.18     11.73 o 
   1   8   6        0.75       23.26     17.39 o 
   2   8   6        0.74        3.42     11.94 o 
   3   8   6      188.17       42.69     59.49 o 
   4   8   6      294.70      301.86     52.37 o 
   5   8   6       32.00       36.03     18.32 o 
   6   8   6       53.60       46.66     18.54 o 
   7   8   6      142.11      119.55     25.85 o 
   8   8   6       82.75       99.52     18.71 o 
   9   8   6        0.02       -4.44     13.04 o 
  10   8   6        3.12       20.11     18.14 o 
  11   8   6     1570.21     1700.04     62.55 o 
  12   8   6      574.19      406.02     99.70 o 
 -12   9   6      137.51      134.57     28.20 o 
 -11   9   6      411.20      451.91     96.49 o 
 -10   9   6      478.62      561.23     48.70 o 
  -9   9   6      136.56      123.37     26.57 o 
  -8   9   6      492.63      409.12     80.18 o 
  -7   9   6       64.74      113.61     27.67 o 
  -6   9   6       14.19       21.77     17.19 o 
  -5   9   6      246.01      241.43     40.94 o 
  -4   9   6      456.40      509.04     55.61 o 
  -3   9   6      135.64      152.65     41.83 o 
  -2   9   6       27.80       14.27     17.13 o 
  -1   9   6      306.80      355.12     54.88 o 
   0   9   6        9.47       25.33     20.94 o 
   1   9   6       19.49       22.31     13.04 o 
   2   9   6       90.99       91.87     26.14 o 
   3   9   6        0.43       26.13     34.61 o 
   4   9   6      648.54      675.81    122.96 o 
   5   9   6      298.58      284.06     47.83 o 
   6   9   6      568.76      585.15     83.43 o 
   7   9   6      135.35       97.57     33.68 o 
   8   9   6      200.37      197.77     44.84 o 
   9   9   6       27.81       15.10     25.71 o 
  -8  10   6      555.40      653.42     50.06 o 
  -7  10   6      910.36      891.12     99.55 o 
  -6  10   6      442.98      408.53     92.62 o 
  -5  10   6       43.42       61.69     23.01 o 
  -4  10   6      978.32     1047.62     54.73 o 
  -3  10   6      637.80      672.26    135.79 o 
  -2  10   6      920.74     1151.88    110.64 o 
  -1  10   6       18.70       -6.49     22.52 o 
   0  10   6       64.23       45.40     20.04 o 
   1  10   6        1.32       40.11     63.39 o 
   2  10   6       14.02       15.99     32.35 o 
   3  10   6      201.43      186.95     37.30 o 
   4  10   6      173.50      169.40     42.54 o 
 -23   1   7       20.30        2.62     32.56 o 
 -22   1   7       15.64       25.79     24.34 o 
 -21   1   7      102.01       94.69     34.84 o 
 -20   1   7     1537.61     1572.96    100.67 o 
 -19   1   7      160.45      124.75     68.97 o 
 -18   1   7      565.18       -2.95      5.47 o 
 -17   1   7      272.61      258.46     34.96 o 
 -16   1   7       50.23       57.82     13.96 o 
 -15   1   7      164.81      150.36     24.00 o 
 -14   1   7     2045.08     2256.39     34.57 o 
 -13   1   7       91.32       67.67     13.72 o 
 -12   1   7     2671.61     2610.99     45.98 o 
 -11   1   7      132.81      118.81     16.58 o 
 -10   1   7       93.41       61.53     10.90 o 
  -9   1   7       97.94      101.37     14.75 o 
  -8   1   7     4947.31     5211.63    136.22 o 
  -7   1   7     2526.59     2942.93     36.28 o 
  -6   1   7     6805.53     6880.68    124.68 o 
  -5   1   7     2512.87     2651.75     38.31 o 
  -4   1   7     8357.81     7847.27     80.21 o 
  -3   1   7      857.74      903.28     13.33 o 
  -2   1   7     6313.71     6541.12    102.71 o 
  -1   1   7      294.38      276.26     13.52 o 
   0   1   7      115.09      133.29     10.78 o 
   1   1   7     3064.75     2978.14     49.06 o 
   2   1   7       13.09       12.62      7.29 o 
   3   1   7     1424.80     1314.69     29.00 o 
   4   1   7      239.77      247.73     23.41 o 
   5   1   7       14.28        3.22      6.23 o 
   6   1   7      668.55      732.39     17.11 o 
   7   1   7     1811.81     1790.01     49.53 o 
   8   1   7      226.80      269.62     17.95 o 
   9   1   7       25.33       25.21      5.97 o 
  10   1   7      217.56      208.82     26.15 o 
  11   1   7     5311.63     5932.03    103.85 o 
  12   1   7      121.37      101.14     12.24 o 
  13   1   7      250.10      270.44     25.62 o 
  14   1   7      180.15      135.97     21.30 o 
  15   1   7      603.98      702.85     48.17 o 
  16   1   7       51.90       33.56     12.94 o 
  17   1   7      549.17      610.97     52.49 o 
  18   1   7      180.64      152.04     26.92 o 
  19   1   7     1171.68     1396.03     82.34 o 
 -23   2   7       29.37       55.93     31.47 o 
 -22   2   7      852.46      786.91    105.05 o 
 -21   2   7      411.84      389.40     89.07 o 
 -20   2   7      187.61      262.61     75.97 o 
 -19   2   7      860.07      954.10     53.63 o 
 -18   2   7      193.55      182.06     38.65 o 
 -17   2   7      643.72      682.03     41.25 o 
 -16   2   7      186.03      214.40     32.68 o 
 -15   2   7      250.98      255.32     41.01 o 
 -14   2   7      326.18      271.41     22.81 o 
 -13   2   7      583.92      513.90     16.62 o 
 -12   2   7       21.90       18.25      7.81 o 
 -11   2   7       79.61       53.47      8.21 o 
 -10   2   7     4517.33     4773.86     42.67 o 
  -9   2   7     1366.52     1346.53     25.24 o 
  -8   2   7       19.46       22.36      7.20 o 
  -7   2   7     1022.12     1019.55     20.06 o 
  -6   2   7     1307.18     1227.51     21.90 o 
  -5   2   7     7419.50     7002.85    219.06 o 
  -4   2   7      122.49      167.33     18.42 o 
  -3   2   7       54.20       62.53      8.88 o 
  -2   2   7     5214.76     5379.96     99.83 o 
  -1   2   7       29.00       35.51      8.71 o 
   0   2   7      338.55      379.54     17.51 o 
   1   2   7     4111.21     4166.77    129.55 o 
   2   2   7        3.85       40.04     16.03 o 
   3   2   7     3380.03     3870.76     77.22 o 
   4   2   7      835.12      868.69     26.33 o 
   5   2   7      543.01      545.06     39.52 o 
   6   2   7     2721.96     2802.86     33.74 o 
   7   2   7      386.04      452.96      8.87 o 
   8   2   7       12.86       11.41     18.17 o 
   9   2   7     2776.47     3016.60     59.50 o 
  10   2   7      600.83      565.82     18.75 o 
  11   2   7        3.41       14.80      9.69 o 
  12   2   7      484.07      447.80     31.94 o 
  13   2   7      342.57      382.25     35.19 o 
  14   2   7      869.71      857.61     23.08 o 
  15   2   7      906.53     1120.01     55.34 o 
  16   2   7        0.17        2.33     19.97 o 
  17   2   7      194.77      162.41     41.72 o 
  18   2   7      172.59      175.14     37.18 o 
 -22   3   7       30.99       44.73     26.73 o 
 -21   3   7       95.70       40.46     23.49 o 
 -20   3   7      543.01      659.09     56.59 o 
 -19   3   7     1127.98     1245.03    112.68 o 
 -18   3   7       48.49       29.13     17.49 o 
 -17   3   7      260.28      296.18     61.06 o 
 -16   3   7      253.47      229.67     49.12 o 
 -15   3   7        5.51        4.98      8.93 o 
 -14   3   7      122.64       86.23     14.58 o 
 -13   3   7      236.13      229.95     18.07 o 
 -12   3   7       63.09       56.08     10.72 o 
 -11   3   7     1605.79     1642.56     30.09 o 
 -10   3   7     4203.20     4197.36    101.10 o 
  -9   3   7     7502.57     8265.21    123.78 o 
  -8   3   7     4694.28     4793.15     67.34 o 
  -7   3   7       34.84       45.04     12.50 o 
  -6   3   7      220.83      234.15     33.16 o 
  -5   3   7        0.03       11.37      5.85 o 
  -4   3   7     1194.85     1077.63     35.40 o 
  -3   3   7       84.01       94.46     15.93 o 
  -2   3   7     1424.01     1405.78     26.89 o 
  -1   3   7     1679.64     1715.91     35.57 o 
   0   3   7     3486.19     3390.09     60.05 o 
   1   3   7      436.15      546.88     24.57 o 
   2   3   7      315.45      404.40     81.85 o 
   3   3   7        2.01       17.10     16.58 o 
   4   3   7       19.75        3.04     25.99 o 
   5   3   7       53.75       21.26     29.73 o 
   6   3   7     6638.80     7181.99    113.57 o 
   7   3   7        3.09       16.47     19.42 o 
   8   3   7     1961.57     2080.86     51.90 o 
   9   3   7        1.35       12.78     13.50 o 
  10   3   7        0.30        0.22      9.19 o 
  11   3   7      388.23      336.97     26.78 o 
  12   3   7      267.61       34.07     87.10 o 
  13   3   7      162.94      117.56     23.04 o 
  14   3   7      437.67      449.65     22.06 o 
  15   3   7      217.08      183.30     30.46 o 
  16   3   7      224.87      300.85     52.26 o 
  17   3   7      155.66      182.12     48.19 o 
  18   3   7      171.19      155.24     41.47 o 
 -21   4   7       49.45       63.68     28.83 o 
 -20   4   7      149.88      125.59     34.75 o 
 -19   4   7      791.33      883.82     54.37 o 
 -18   4   7      182.92      196.93     39.03 o 
 -17   4   7       97.04       88.46     20.14 o 
 -16   4   7        0.06       -2.78     12.63 o 
 -15   4   7      353.62      312.87     60.14 o 
 -14   4   7      606.04      650.82     24.33 o 
 -13   4   7       50.26       25.77     12.40 o 
 -12   4   7      349.20      296.60     37.38 o 
 -11   4   7       41.10       39.76     10.85 o 
 -10   4   7       57.96       60.10     15.11 o 
  -9   4   7      102.81      101.68     14.30 o 
  -8   4   7        0.10       12.63     11.36 o 
  -7   4   7     1211.63     1377.24     30.76 o 
  -6   4   7        0.90       -1.54     18.87 o 
  -5   4   7     1190.54     1286.90     32.66 o 
  -4   4   7     2518.03     2441.22     40.20 o 
  -3   4   7      321.37      338.74     16.47 o 
  -2   4   7       44.78       54.86     15.86 o 
  -1   4   7      309.07      310.39     54.32 o 
   0   4   7     1979.73     2054.31     47.00 o 
   1   4   7      314.14      373.21     13.75 o 
   2   4   7     3663.80     3730.52     59.29 o 
   3   4   7        7.39        8.37      9.40 o 
   4   4   7       48.59       24.82     14.58 o 
   5   4   7       14.64       20.72     12.80 o 
   6   4   7      110.07      172.70     24.58 o 
   7   4   7      174.17      173.92     27.18 o 
   8   4   7      221.47      198.31     24.89 o 
   9   4   7      177.59      143.71     24.31 o 
  10   4   7       31.39        9.48      9.88 o 
  11   4   7      254.45      247.87     32.63 o 
  12   4   7        0.36        2.06     21.86 o 
  13   4   7      339.14      313.43     41.21 o 
  14   4   7        7.48       25.18     11.06 o 
  15   4   7       24.24       30.54     12.24 o 
  16   4   7      138.21       96.98     23.29 o 
  17   4   7        1.39       26.35     12.33 o 
 -20   5   7      203.03      191.37     41.86 o 
 -19   5   7      407.08      453.70     79.31 o 
 -18   5   7      518.67      560.10     42.30 o 
 -17   5   7      173.40      163.85     26.61 o 
 -16   5   7       33.10       28.02     16.89 o 
 -15   5   7     1493.24     1592.24     71.72 o 
 -14   5   7      119.81       96.33     23.42 o 
 -13   5   7      486.60      423.60     59.14 o 
 -12   5   7       11.66       23.54     10.72 o 
 -11   5   7       46.82       42.66     10.11 o 
 -10   5   7       60.56       37.29     13.30 o 
  -9   5   7     3600.40     3569.79     97.90 o 
  -8   5   7      768.57      719.87     23.27 o 
  -7   5   7     3435.33     3489.15     84.01 o 
  -6   5   7      145.54      127.27     21.97 o 
  -5   5   7       14.29        7.62     15.97 o 
  -4   5   7        0.06       17.20     20.01 o 
  -3   5   7        1.78       11.98     17.30 o 
  -2   5   7      609.86      639.59     21.05 o 
  -1   5   7      847.48      776.47     25.18 o 
   0   5   7     3477.42     3616.42     57.11 o 
   1   5   7     1983.50     2022.25     35.50 o 
   2   5   7      439.14      434.36     18.18 o 
   3   5   7      587.72      621.03     40.82 o 
   4   5   7        3.87        0.94      6.59 o 
   5   5   7        2.05       17.31     21.30 o 
   6   5   7      198.02      172.68     22.41 o 
   7   5   7       17.90       28.52     14.57 o 
   8   5   7      326.12      318.70     34.53 o 
   9   5   7     2045.06     2289.95     60.41 o 
  10   5   7      757.87      750.85     22.81 o 
  11   5   7      112.85      110.21     18.61 o 
  12   5   7       41.46       61.62     16.82 o 
  13   5   7      109.38       96.47     17.20 o 
  14   5   7       23.35       33.58     20.92 o 
  15   5   7      143.73      112.82     24.96 o 
  16   5   7      764.41      928.40     38.87 o 
 -19   6   7       80.69       64.55     24.27 o 
 -18   6   7      188.69      164.38     37.69 o 
 -17   6   7        2.83       24.81     22.35 o 
 -16   6   7       24.80       36.89     14.92 o 
 -15   6   7        1.62       11.40     14.02 o 
 -14   6   7      509.18      564.21     21.98 o 
 -13   6   7      253.30      192.79     32.65 o 
 -12   6   7      121.39      146.14     23.64 o 
 -11   6   7       16.01       10.76     17.16 o 
 -10   6   7      249.88      219.98     41.02 o 
  -9   6   7      500.86      441.67     30.01 o 
  -8   6   7      626.07      632.51     20.62 o 
  -7   6   7     1128.02     1164.15     32.50 o 
  -6   6   7      350.90      335.30     13.03 o 
  -5   6   7       30.42       19.14      6.29 o 
  -4   6   7      830.92      865.81     45.74 o 
  -3   6   7     1400.12     1375.27     29.20 o 
  -2   6   7      417.66      423.36     44.66 o 
  -1   6   7     2319.98     2226.54     44.23 o 
   0   6   7      389.32      399.62     25.78 o 
   1   6   7       47.06       46.32     13.54 o 
   2   6   7     2971.22     2980.61     57.96 o 
   3   6   7      267.64      243.90     35.90 o 
   4   6   7      152.84      135.01     14.32 o 
   5   6   7      532.88      530.93     25.17 o 
   6   6   7      261.04      237.64     35.07 o 
   7   6   7      137.44      106.24     20.09 o 
   8   6   7      324.18      329.06     34.18 o 
   9   6   7        3.48       20.22     21.70 o 
  10   6   7       17.98       52.22     14.46 o 
  11   6   7      193.12      147.42     25.28 o 
  12   6   7       27.27       37.50     14.35 o 
  13   6   7      937.92      949.05     24.00 o 
  14   6   7       48.19       54.83     12.45 o 
  15   6   7      100.19      144.69     34.99 o 
 -17   7   7        2.03       42.56     15.39 o 
 -16   7   7       14.55       20.18     17.03 o 
 -15   7   7      149.98      144.86     28.54 o 
 -14   7   7       77.00       80.59     18.69 o 
 -13   7   7      220.39      217.37     35.02 o 
 -12   7   7        0.32        4.68     16.98 o 
 -11   7   7       26.75       28.55     14.52 o 
 -10   7   7      652.41      735.13     29.52 o 
  -9   7   7      146.93      127.93     29.03 o 
  -8   7   7      166.54      135.52     22.01 o 
  -7   7   7      222.19      177.55     32.00 o 
  -6   7   7      809.73      848.38     66.12 o 
  -5   7   7      127.24      126.33     38.74 o 
  -4   7   7      386.95      431.35     60.02 o 
  -3   7   7      106.69      111.56     33.00 o 
  -2   7   7       23.20       15.26     12.63 o 
  -1   7   7        0.89       14.49     20.00 o 
   0   7   7      100.89      119.77     20.96 o 
   1   7   7      833.38      917.44     27.12 o 
   2   7   7     1425.80     1339.78     27.64 o 
   3   7   7      243.56      187.85     23.14 o 
   4   7   7       27.69       35.05      8.73 o 
   5   7   7      251.76      253.13     39.81 o 
   6   7   7     2168.50     2378.19     48.84 o 
   7   7   7       70.72       39.05     13.27 o 
   8   7   7      684.19      854.44     54.06 o 
   9   7   7      324.45      267.90     37.14 o 
  10   7   7       19.44       18.22      9.59 o 
  11   7   7       14.98       17.47     11.37 o 
  12   7   7      124.37       89.04     21.26 o 
  13   7   7      136.64       76.64     24.52 o 
 -15   8   7       86.22       83.82     19.61 o 
 -14   8   7      555.56      478.48     96.17 o 
 -13   8   7        1.14       17.69     19.24 o 
 -12   8   7      144.23      112.78     28.29 o 
 -11   8   7      145.14      141.02     24.51 o 
 -10   8   7      346.14      289.00     54.43 o 
  -9   8   7      572.11      487.47     67.16 o 
  -8   8   7      428.10      385.48     58.80 o 
  -7   8   7      149.98      123.64     34.85 o 
  -6   8   7      639.36      721.05     36.33 o 
  -5   8   7      521.23      491.82     34.76 o 
  -4   8   7       13.77       51.00     19.40 o 
  -3   8   7      279.08      259.59     52.81 o 
  -2   8   7      171.87      170.73     39.87 o 
  -1   8   7       71.48       64.08     16.38 o 
   0   8   7      116.64      129.09     23.63 o 
   1   8   7       15.56       23.67     23.10 o 
   2   8   7      326.69      364.71     54.67 o 
   3   8   7      392.65       25.32    165.67 o 
   4   8   7       28.52        9.70     13.44 o 
   5   8   7       72.05       46.23     14.24 o 
   6   8   7       35.45       -5.18     16.60 o 
   7   8   7        2.88       23.17     19.30 o 
   8   8   7        3.74      -16.28     20.99 o 
   9   8   7      392.68      363.14     77.25 o 
  10   8   7      333.75      211.24     44.38 o 
  11   8   7     1738.40     1749.45     95.99 o 
 -12   9   7       44.41       38.49     13.67 o 
 -11   9   7      337.21      268.98     64.48 o 
 -10   9   7      598.66      563.33    110.73 o 
  -9   9   7       37.23       57.96     33.77 o 
  -8   9   7      101.42      103.75     35.22 o 
  -7   9   7      116.21       89.47     27.87 o 
  -6   9   7     1215.24     1251.12     47.69 o 
  -5   9   7      113.09      104.50     21.41 o 
  -4   9   7      150.36      143.58     59.99 o 
  -3   9   7      954.38     1033.54     60.29 o 
  -2   9   7        7.25       25.74     20.11 o 
  -1   9   7      408.45      337.12     55.00 o 
   0   9   7        0.12      -31.33     21.06 o 
   1   9   7     1724.98     2001.83    119.68 o 
   2   9   7        7.02      -32.64     34.33 o 
   3   9   7      383.24      427.91     85.55 o 
   4   9   7      365.74      319.30     74.83 o 
   5   9   7       38.10       10.84     20.30 o 
   6   9   7       88.54       41.85     38.26 o 
   7   9   7       23.24       61.18     23.47 o 
   8   9   7        0.61       44.78     14.23 o 
  -7  10   7      355.63      300.97     68.33 o 
  -6  10   7       41.54       33.67     15.79 o 
  -5  10   7      825.03      988.87     70.45 o 
  -4  10   7       68.25       68.86     21.40 o 
  -3  10   7       87.81      112.06     29.34 o 
  -2  10   7       50.42       24.66     12.53 o 
  -1  10   7      149.94      120.14     47.17 o 
   0  10   7        1.78       51.09     32.45 o 
   1  10   7        7.91       -6.56     64.27 o 
   2  10   7       11.50      -37.25     39.64 o 
 -23   0   8       13.78       21.09     22.68 o 
 -22   0   8       12.60       -0.42     51.33 o 
 -21   0   8      711.25      501.73    202.86 o 
 -20   0   8      284.25      187.03     62.23 o 
 -19   0   8        8.24       42.60     37.22 o 
 -18   0   8      162.66      188.30     51.36 o 
 -17   0   8      212.22      120.54     49.10 o 
 -16   0   8     4058.02     4187.24     63.39 o 
 -15   0   8      669.82      753.21     49.60 o 
 -14   0   8     2874.66     2895.97     63.25 o 
 -13   0   8       58.50       40.13     35.17 o 
 -12   0   8     1594.38     1545.87     37.17 o 
 -11   0   8     4847.05     5197.28     70.73 o 
 -10   0   8      912.93      896.40     18.64 o 
  -9   0   8       67.28       93.17     19.93 o 
  -8   0   8       67.33       61.13     17.72 o 
  -7   0   8      786.73      854.53     16.55 o 
  -6   0   8     4484.81     5601.25     96.36 o 
  -5   0   8      121.85      184.49     28.84 o 
  -4   0   8     3334.24     3265.05     75.40 o 
  -3   0   8     1060.81     1175.02     27.04 o 
  -2   0   8        1.35       13.37      9.16 o 
  -1   0   8     6590.23     6565.76    186.61 o 
   0   0   8      742.22      919.34     36.88 o 
   1   0   8      145.77      191.68     14.10 o 
   2   0   8     1982.20     2049.15     70.69 o 
   3   0   8     2788.65     2777.79     98.33 o 
   4   0   8      442.67      534.77     23.00 o 
   5   0   8       82.42      105.23     22.41 o 
   6   0   8     2515.43     2828.24     61.26 o 
   7   0   8      911.67      930.87     40.06 o 
   8   0   8       20.17       36.71     10.98 o 
   9   0   8      886.50      920.79     58.45 o 
  10   0   8      865.85      850.40     21.21 o 
  11   0   8     1918.38     2343.94     62.52 o 
  12   0   8     1579.74     1679.95     85.99 o 
  13   0   8      140.93       96.33     20.75 o 
  14   0   8     3784.96     3866.92    197.69 o 
  15   0   8     2239.22     2454.72     91.50 o 
  16   0   8      606.23      535.14     64.59 o 
  17   0   8      387.72      489.31    198.43 o 
  18   0   8     2781.38     3099.60   1172.10 o 
 -23   1   8      731.55      851.16     85.89 o 
 -22   1   8      457.86      416.09    122.06 o 
 -21   1   8       73.38       80.62     32.93 o 
 -20   1   8      160.53      124.26     49.44 o 
 -19   1   8      212.90      242.92     61.25 o 
 -17   1   8     6535.68     7249.70    132.65 o 
 -16   1   8       74.86       56.17      9.85 o 
 -15   1   8     4632.04     5102.62     92.57 o 
 -14   1   8     1584.03     1554.17     21.28 o 
 -13   1   8      275.17      311.62     16.32 o 
 -12   1   8     2540.60     2555.13     40.46 o 
 -11   1   8      124.40      142.15     19.71 o 
 -10   1   8      623.18      612.97     12.35 o 
  -9   1   8     3898.82     3943.61     52.96 o 
  -8   1   8     2220.20     2318.43     36.20 o 
  -7   1   8      211.15      140.56     19.44 o 
  -6   1   8     7831.26     7939.12    133.91 o 
  -5   1   8     1602.81     1800.14     28.72 o 
  -4   1   8     2292.45     2373.50     33.37 o 
  -3   1   8     3474.83     3241.95     44.99 o 
  -2   1   8     4717.82     5065.51     80.99 o 
  -1   1   8     8222.10     7647.61    179.87 o 
   0   1   8      545.88      619.07     15.59 o 
   1   1   8      372.57      282.28     18.63 o 
   2   1   8     1167.47     1266.85     34.24 o 
   3   1   8     1764.05     1703.68     40.73 o 
   4   1   8     3359.51     3572.62     60.93 o 
   5   1   8     3380.51     3669.84     43.86 o 
   6   1   8        0.56        3.27      8.04 o 
   7   1   8      300.82      319.68     16.43 o 
   8   1   8      210.80      203.90     10.24 o 
   9   1   8     1275.83     1438.38     22.06 o 
  10   1   8     2636.69     2620.63     58.34 o 
  11   1   8       55.72       61.91     12.92 o 
  12   1   8      119.91      101.56     17.85 o 
  13   1   8      148.12      129.82     20.63 o 
  14   1   8      188.10      156.60     21.93 o 
  15   1   8        0.62        7.96      7.26 o 
  16   1   8        5.55       18.67     13.86 o 
  17   1   8       78.09       84.78     26.39 o 
  18   1   8      204.34      169.66     44.47 o 
 -23   2   8        9.12        5.01     24.10 o 
 -22   2   8      383.32      238.14     74.43 o 
 -21   2   8       10.81       36.12     21.96 o 
 -20   2   8      386.84      288.97     79.55 o 
 -19   2   8       23.06        0.27     28.83 o 
 -18   2   8      596.54      600.17     26.99 o 
 -17   2   8      357.21      338.31     35.90 o 
 -16   2   8        5.48       -3.14     20.73 o 
 -15   2   8      225.99      236.52     13.27 o 
 -14   2   8     1899.11     2031.20     54.00 o 
 -13   2   8      820.86      811.91     33.88 o 
 -12   2   8       10.37       22.14      9.58 o 
 -11   2   8       80.28       66.20     11.35 o 
 -10   2   8     1910.12     2195.88     36.22 o 
  -9   2   8       90.87       72.69     14.59 o 
  -8   2   8       35.85       31.83     12.06 o 
  -7   2   8     4953.54     4846.12     73.62 o 
  -6   2   8    16765.31    17471.66    191.45 o 
  -5   2   8     3682.59     3774.08     48.90 o 
  -4   2   8     2996.12     3217.15     44.93 o 
  -3   2   8      104.37      158.42     10.58 o 
  -2   2   8     1260.40     1102.82     53.91 o 
  -1   2   8     2640.89     2449.77     42.95 o 
   0   2   8     1950.70     2109.41     41.35 o 
   1   2   8        0.56        7.68      5.94 o 
   2   2   8      103.56       61.53     27.94 o 
   3   2   8      590.68      541.60     81.59 o 
   4   2   8      940.92      940.92     29.77 o 
   5   2   8      660.52      589.28     30.88 o 
   6   2   8      343.56      371.01     60.25 o 
   7   2   8      799.62      800.64     21.51 o 
   8   2   8      796.22      757.47     18.72 o 
   9   2   8     1169.93     1220.84     31.75 o 
  10   2   8       47.18       27.65     11.99 o 
  11   2   8     1522.03     1511.88     30.01 o 
  12   2   8      325.76      315.76     30.97 o 
  13   2   8      335.74       89.38     89.53 o 
  14   2   8      661.67      692.85     26.82 o 
  15   2   8        0.76       19.21     18.24 o 
  16   2   8        1.22       19.91     14.59 o 
  17   2   8       36.39       11.14     18.25 o 
  18   2   8       94.84       96.45     22.29 o 
 -22   3   8      987.59      981.60     75.72 o 
 -21   3   8      529.69      697.85     46.99 o 
 -20   3   8      524.79      501.41     99.58 o 
 -19   3   8      455.31      448.81     97.37 o 
 -18   3   8        3.66       -6.25     17.58 o 
 -17   3   8       33.65       35.32     16.07 o 
 -16   3   8       24.21       48.65     18.02 o 
 -15   3   8        1.77        7.03     16.20 o 
 -14   3   8      510.67      501.27     21.97 o 
 -13   3   8      306.89      344.70     21.44 o 
 -12   3   8      392.59      427.73     22.24 o 
 -11   3   8       15.88       14.81      6.99 o 
 -10   3   8      205.92      218.37     24.35 o 
  -9   3   8      665.40      772.32     20.42 o 
  -8   3   8      118.09       90.97     20.77 o 
  -7   3   8        0.10        7.95     11.24 o 
  -6   3   8     3589.04     3870.20     63.27 o 
  -5   3   8      349.15      384.30     25.05 o 
  -4   3   8    10503.80    10868.91    218.05 o 
  -3   3   8       18.45       24.85      9.99 o 
  -2   3   8      281.96      268.54     20.82 o 
  -1   3   8      144.13      163.17     15.38 o 
   0   3   8     1838.58     1849.94     41.24 o 
   1   3   8      377.85      443.89     43.14 o 
   2   3   8     1671.97     1829.92     61.36 o 
   3   3   8      797.04      656.69     30.36 o 
   4   3   8      182.42       99.64     24.96 o 
   5   3   8      689.70      711.99     42.39 o 
   6   3   8      226.27      262.82     40.79 o 
   7   3   8        9.74       39.60     20.22 o 
   8   3   8      208.78      256.26     36.61 o 
   9   3   8       37.88       67.02     17.43 o 
  10   3   8      290.25      267.72     31.68 o 
  11   3   8       72.88       53.37     14.14 o 
  12   3   8      296.67      254.48     35.89 o 
  13   3   8      139.70       94.43     21.72 o 
  14   3   8        1.79       20.54     21.60 o 
  15   3   8        6.61       23.31     16.26 o 
  16   3   8      520.39      587.13     54.08 o 
  17   3   8       15.50       30.52     15.98 o 
 -21   4   8      401.71      535.59    138.37 o 
 -20   4   8     1155.89     1267.93     49.33 o 
 -19   4   8     1580.36     1655.99     60.26 o 
 -18   4   8     1063.40     1135.75     31.27 o 
 -17   4   8        0.12        9.91     14.81 o 
 -16   4   8      115.09       92.30     30.38 o 
 -15   4   8      355.02      300.26     35.48 o 
 -14   4   8       23.82       12.10     13.92 o 
 -13   4   8      384.79      380.16     16.40 o 
 -12   4   8        1.36      -18.11     14.98 o 
 -11   4   8     1763.45     1762.93     32.82 o 
 -10   4   8      342.05      352.21     52.87 o 
  -9   4   8      574.89      565.32     16.33 o 
  -8   4   8        1.00       -9.81     11.33 o 
  -7   4   8       53.62       24.23     24.94 o 
  -6   4   8     1003.98     1110.45     29.07 o 
  -5   4   8     1316.43     1301.84     32.48 o 
  -4   4   8      708.32      586.82     18.57 o 
  -3   4   8     4738.64     4940.39     53.69 o 
  -2   4   8     2684.13     2582.08     55.09 o 
  -1   4   8      637.76      639.47     37.86 o 
   0   4   8     3986.11     4000.09     60.07 o 
   1   4   8       14.23       -2.76     24.87 o 
   2   4   8      479.46      491.73     28.99 o 
   3   4   8        0.65       -7.63     20.16 o 
   4   4   8     1454.60     1287.24     47.83 o 
   5   4   8       85.22      126.32     21.21 o 
   6   4   8     2308.34     2576.08     67.47 o 
   7   4   8       34.49       21.14     11.61 o 
   8   4   8      948.87     1021.60     34.15 o 
   9   4   8      284.31      321.48     37.42 o 
  10   4   8        5.05       13.16     14.17 o 
  11   4   8      246.99      233.80     34.04 o 
  12   4   8        5.79       30.99     14.42 o 
  13   4   8        8.48       33.61     10.63 o 
  14   4   8     1902.54     2172.78     92.77 o 
  15   4   8        1.43       35.37     11.94 o 
  16   4   8      258.09      253.31     56.30 o 
 -20   5   8        3.47       25.68     24.07 o 
 -19   5   8       35.47       40.55     19.30 o 
 -18   5   8      592.70      683.37     38.83 o 
 -17   5   8        0.03       -0.06     19.15 o 
 -16   5   8        5.27       19.65     17.06 o 
 -15   5   8        0.22       -4.77     11.53 o 
 -14   5   8      154.41      140.29     24.36 o 
 -13   5   8      532.93      543.49     26.26 o 
 -12   5   8      267.92      280.61     42.17 o 
 -11   5   8       42.35       39.43     12.29 o 
 -10   5   8        6.19       15.99      8.78 o 
  -9   5   8      296.84      237.09     33.78 o 
  -8   5   8      245.06      265.29     30.10 o 
  -7   5   8       96.19      106.17     18.09 o 
  -6   5   8      408.27      483.15     25.49 o 
  -5   5   8      638.09      693.79     41.06 o 
  -4   5   8       64.59       48.54     17.19 o 
  -3   5   8     1836.11     1769.61     51.32 o 
  -2   5   8       17.80       19.74     12.74 o 
  -1   5   8        9.74        9.31      5.73 o 
   0   5   8      111.48       94.79     15.17 o 
   1   5   8      154.65      124.90     20.74 o 
   2   5   8      241.77      232.80     23.20 o 
   3   5   8       98.80      130.17     17.02 o 
   4   5   8       66.23       60.94     21.87 o 
   5   5   8       91.74      105.64     28.67 o 
   6   5   8      125.30       97.37     21.17 o 
   7   5   8      854.87      808.26     25.39 o 
   8   5   8       22.43       38.81     12.90 o 
   9   5   8       60.13       78.53     20.04 o 
  10   5   8      749.62      818.28     31.98 o 
  11   5   8      283.04      245.06     33.07 o 
  12   5   8        0.40       22.82     14.69 o 
  13   5   8       37.11       33.77     12.76 o 
  14   5   8      251.02      198.23     38.85 o 
  15   5   8      107.95       88.38     21.94 o 
 -19   6   8      890.97     1002.33     74.11 o 
 -18   6   8        1.77       19.05     12.76 o 
 -17   6   8      241.59      264.54     56.29 o 
 -16   6   8       22.11        8.51     18.31 o 
 -15   6   8      551.42      629.89     95.36 o 
 -14   6   8       19.38       24.54     17.98 o 
 -13   6   8      466.38      441.02     57.29 o 
 -12   6   8       66.77       40.78     16.49 o 
 -11   6   8      420.67      438.61     54.76 o 
 -10   6   8       71.73       66.00     19.85 o 
  -9   6   8      168.09      173.15     23.34 o 
  -8   6   8      169.99      179.93     25.22 o 
  -7   6   8        6.90       14.60     12.77 o 
  -6   6   8       23.97       19.36     11.92 o 
  -5   6   8     1136.36     1216.26     86.35 o 
  -4   6   8       22.64       22.52     11.46 o 
  -3   6   8     1064.51     1142.31     55.70 o 
  -2   6   8      932.34      947.19     41.96 o 
  -1   6   8      407.56      308.25     18.73 o 
   0   6   8        1.01       10.37     10.87 o 
   1   6   8       58.73       66.59     15.76 o 
   2   6   8      409.80      404.38     12.09 o 
   3   6   8      508.02      462.20     13.90 o 
   4   6   8      656.26      635.64     31.58 o 
   5   6   8       43.59       32.00     36.01 o 
   6   6   8      763.38      869.39     35.38 o 
   7   6   8      135.21      150.37     21.12 o 
   8   6   8      200.15      249.25     25.78 o 
   9   6   8      772.80      835.28     47.55 o 
  10   6   8       29.50       46.62     11.78 o 
  11   6   8       21.13       34.59     11.55 o 
  12   6   8      245.24      206.86     31.13 o 
  13   6   8       86.18       89.50     21.68 o 
  14   6   8      818.87      945.87     76.00 o 
 -17   7   8       12.46       31.64     15.43 o 
 -16   7   8      230.23      252.83     45.57 o 
 -15   7   8       46.25       60.65     21.53 o 
 -14   7   8      127.47      119.85     27.09 o 
 -13   7   8      395.55      446.39     63.64 o 
 -12   7   8      115.61      127.57     24.92 o 
 -11   7   8      165.02      186.42     36.23 o 
 -10   7   8       14.67       18.93     12.27 o 
  -9   7   8       74.65       58.41     17.19 o 
  -8   7   8       84.36       77.60     20.08 o 
  -7   7   8       12.43       10.84     15.02 o 
  -6   7   8      361.15      411.67     65.17 o 
  -5   7   8      185.93      248.46     55.81 o 
  -4   7   8      334.91       31.84    186.55 o 
  -3   7   8      907.37      851.28     68.97 o 
  -2   7   8        2.02       -4.81      7.14 o 
  -1   7   8       12.78        7.20     13.98 o 
   0   7   8      753.21      819.68     40.44 o 
   1   7   8       10.05       -5.99     15.35 o 
   2   7   8      415.59      367.18     33.77 o 
   3   7   8      308.15      307.21     34.51 o 
   4   7   8       50.83       37.72     16.96 o 
   5   7   8      199.42      276.24     33.77 o 
   6   7   8      175.70      183.70     25.68 o 
   7   7   8      573.27      589.11     29.34 o 
   8   7   8      337.16      292.20     41.72 o 
   9   7   8      344.04      318.07     49.00 o 
  10   7   8       83.96       88.77     20.91 o 
  11   7   8      268.30      168.17     26.84 o 
  12   7   8      302.52      167.32     34.35 o 
 -15   8   8        6.35       14.83     14.51 o 
 -14   8   8      618.08      624.19     98.10 o 
 -13   8   8        5.26      -28.35     18.90 o 
 -12   8   8      229.35      157.76     36.67 o 
 -11   8   8       83.74       70.30     22.25 o 
 -10   8   8        2.01       44.10     14.24 o 
  -9   8   8       61.55       34.98     45.65 o 
  -8   8   8      108.96      132.12     28.90 o 
  -7   8   8      296.72      266.16     41.49 o 
  -6   8   8       62.18       82.99     19.47 o 
  -5   8   8     1357.86     1301.30     50.40 o 
  -4   8   8      873.36      872.52     31.35 o 
  -3   8   8     1305.39     1228.71     46.72 o 
  -2   8   8      411.00      423.62     49.80 o 
  -1   8   8       26.94       -8.48     44.94 o 
   0   8   8      663.56      710.71     30.58 o 
   1   8   8      214.60      250.79     23.72 o 
   2   8   8      587.29      538.84    119.29 o 
   3   8   8      780.36        3.71      5.73 o 
   4   8   8      172.56       31.88     75.94 o 
   5   8   8      137.91       66.49     36.30 o 
   6   8   8        3.03       12.34     16.61 o 
   7   8   8      400.72      483.64     32.23 o 
   8   8   8      195.14      154.00     29.87 o 
   9   8   8      115.77       98.61     28.02 o 
  10   8   8      896.37      974.43     92.11 o 
 -12   9   8      306.58      222.48     41.89 o 
 -11   9   8     1031.92     1208.48     53.46 o 
 -10   9   8        6.86      -18.44     19.16 o 
  -9   9   8      247.31      239.36     47.42 o 
  -8   9   8       62.68       42.51     16.07 o 
  -7   9   8      250.22      164.82     36.95 o 
  -6   9   8      122.82      110.33     20.34 o 
  -5   9   8       37.05       71.77     19.48 o 
  -4   9   8        3.98       19.85     12.25 o 
  -3   9   8      904.51      929.52     56.70 o 
  -2   9   8       40.66       59.99     16.28 o 
  -1   9   8      115.22      134.77     26.13 o 
   0   9   8        0.47      -21.07     43.27 o 
   1   9   8      122.69      144.33     49.59 o 
   2   9   8       26.45       33.39     47.68 o 
   3   9   8       36.74       56.98     31.74 o 
   4   9   8      484.54      477.85     78.09 o 
   5   9   8        8.98       36.12     20.28 o 
   6   9   8        5.09      -14.01     24.56 o 
   7   9   8      197.98      230.21     42.13 o 
  -5  10   8        0.02       12.36     13.94 o 
  -4  10   8     1032.78     1175.09     57.18 o 
  -3  10   8      179.24      140.86     47.19 o 
  -2  10   8        8.61        8.23     60.78 o 
  -1  10   8      323.95      284.75     79.05 o 
   0  10   8       33.04       20.16     26.05 o 
 -23   1   9       55.56       55.17     26.47 o 
 -22   1   9      115.57       84.59     97.70 o 
 -21   1   9       78.98       69.87     29.33 o 
 -20   1   9      363.91      329.88    111.93 o 
 -19   1   9      101.72       51.71     33.97 o 
 -18   1   9     2241.99     2567.10    108.80 o 
 -17   1   9      570.75       23.90    258.35 o 
 -16   1   9     1166.16     1101.56     19.67 o 
 -15   1   9      161.69      102.02     15.00 o 
 -14   1   9       19.12        2.96      8.97 o 
 -13   1   9       59.57       73.15     11.27 o 
 -12   1   9     1086.48     1090.67     25.88 o 
 -11   1   9      110.60      106.40     12.54 o 
 -10   1   9     2005.54     2096.49     31.66 o 
  -9   1   9       82.31       61.26     12.22 o 
  -8   1   9     1298.35     1327.40     29.88 o 
  -7   1   9     2520.02     2465.37     42.65 o 
  -6   1   9     1633.63     1540.61     28.98 o 
  -5   1   9      135.48      186.54     29.29 o 
  -4   1   9     4084.18     4636.73     66.80 o 
  -3   1   9       32.25       51.39      9.19 o 
  -2   1   9      916.53      910.96     22.40 o 
  -1   1   9     2476.87     2717.65     27.08 o 
   0   1   9      574.72      591.05     20.41 o 
   1   1   9    14644.79    14414.31    185.05 o 
   2   1   9      344.24      338.14     21.88 o 
   3   1   9        7.70       17.65     11.03 o 
   4   1   9      287.87      323.88      9.01 o 
   5   1   9      813.85      803.57     21.91 o 
   6   1   9       49.36       52.92      8.69 o 
   7   1   9       75.39       85.29     12.66 o 
   8   1   9     3153.17     3451.27     49.49 o 
   9   1   9      869.01      813.02     40.77 o 
  10   1   9      328.96      331.94     22.30 o 
  11   1   9      386.00      447.16     20.36 o 
  12   1   9      651.43      697.35     23.04 o 
  13   1   9       65.79       27.53     14.15 o 
  14   1   9        1.46       21.82      9.48 o 
  15   1   9        7.39      -13.03     16.16 o 
  16   1   9      194.68      139.32     36.34 o 
  17   1   9      276.64      298.92     82.18 o 
 -23   2   9       54.28       93.93     40.58 o 
 -22   2   9        0.10       35.95     23.41 o 
 -21   2   9       36.91       51.08     23.48 o 
 -20   2   9      216.90      183.48     62.45 o 
 -19   2   9        0.07      -13.02     55.32 o 
 -18   2   9        0.58        8.64     18.93 o 
 -17   2   9      260.31      265.47     40.29 o 
 -16   2   9     1034.31     1058.89     24.48 o 
 -15   2   9      398.98      354.65     48.61 o 
 -14   2   9       83.23       53.06     10.75 o 
 -13   2   9        8.29       17.46     24.47 o 
 -12   2   9      468.55      499.79     18.01 o 
 -11   2   9       46.99       43.63     11.62 o 
 -10   2   9      545.85      544.99     24.61 o 
  -9   2   9       55.93       58.50     14.05 o 
  -8   2   9       15.67       17.87     13.01 o 
  -7   2   9       21.78       18.70     10.69 o 
  -6   2   9     1234.94     1479.17     47.46 o 
  -5   2   9     1302.91     1364.49     27.27 o 
  -4   2   9      482.10      451.76     19.70 o 
  -3   2   9       75.37       93.30     12.03 o 
  -2   2   9      289.71      425.73     12.71 o 
  -1   2   9        0.00        7.82     11.52 o 
   0   2   9     1025.01      990.66     18.42 o 
   1   2   9      417.31      382.73     18.60 o 
   2   2   9       21.64       18.24     12.52 o 
   3   2   9     3125.50     3266.54     58.24 o 
   4   2   9       37.26       28.03     22.37 o 
   5   2   9       11.82        7.34     20.83 o 
   6   2   9     3125.43     3221.26     64.01 o 
   7   2   9        3.94       19.02     19.30 o 
   8   2   9      170.41      179.45     34.23 o 
   9   2   9     1987.14     2116.62     46.44 o 
  10   2   9       19.40       18.25      8.78 o 
  12   2   9      323.77      312.52     32.90 o 
  13   2   9      165.54      152.01     27.09 o 
  14   2   9      777.08      917.21     65.50 o 
  15   2   9       78.53      113.84     21.12 o 
  16   2   9      244.47      219.01     43.04 o 
  17   2   9        1.53       27.63     12.83 o 
 -22   3   9       21.22       13.88     53.81 o 
 -21   3   9       46.72       35.25     28.32 o 
 -20   3   9        4.44       21.45     23.02 o 
 -19   3   9      379.36      267.09     46.78 o 
 -18   3   9      461.24      323.59     59.70 o 
 -17   3   9      191.41      177.73     27.30 o 
 -16   3   9      238.01       55.67     94.85 o 
 -15   3   9     3415.92     3669.83     77.18 o 
 -14   3   9      164.36      140.97     27.72 o 
 -13   3   9     1468.15     1324.96     63.09 o 
 -12   3   9     2553.93     2549.34     70.29 o 
 -11   3   9     4676.54     4676.44     72.32 o 
 -10   3   9     3818.19     4087.20     55.38 o 
  -9   3   9      252.99      236.12     40.28 o 
  -8   3   9      896.00      945.16     29.93 o 
  -7   3   9      738.32      723.10     40.08 o 
  -6   3   9       23.59       14.02     14.25 o 
  -5   3   9     3471.97     3454.87     39.34 o 
  -4   3   9      376.33      321.67     45.71 o 
  -3   3   9      441.80      364.08     24.08 o 
  -2   3   9     1684.72     1673.21     29.89 o 
  -1   3   9      671.37      732.28     39.97 o 
   0   3   9     1685.75     1619.80     56.95 o 
   1   3   9     1108.95     1042.10     22.87 o 
   2   3   9      307.16      299.73     64.23 o 
   3   3   9     2582.47     2549.84     71.32 o 
   4   3   9     1524.16     1410.76     73.38 o 
   5   3   9     2493.06     2511.62     62.65 o 
   6   3   9      497.88      502.47     74.12 o 
   7   3   9      195.88      166.22     30.02 o 
   8   3   9      344.13      325.53     40.39 o 
   9   3   9        6.99        3.41     12.72 o 
  10   3   9      623.35      523.26     33.88 o 
  11   3   9       16.24       30.24     10.98 o 
  12   3   9      632.90      692.11     24.90 o 
  13   3   9       53.90       70.44     17.38 o 
  14   3   9       86.88       81.97     12.00 o 
  15   3   9      180.83      238.66     41.94 o 
  16   3   9      180.58      177.34     38.24 o 
 -21   4   9      270.61      256.23     63.95 o 
 -20   4   9      426.61      494.13    119.41 o 
 -19   4   9      338.88      263.21     60.75 o 
 -18   4   9      262.19      299.38     65.43 o 
 -17   4   9      284.33      257.14     45.79 o 
 -16   4   9      634.41      650.12     48.62 o 
 -15   4   9     1695.41     1655.96     45.48 o 
 -14   4   9      908.09      949.87     28.08 o 
 -13   4   9        3.03       17.33     12.76 o 
 -12   4   9      232.55      285.84     36.45 o 
 -11   4   9       93.97       72.93     23.78 o 
 -10   4   9        0.23       -1.43     23.74 o 
  -9   4   9     5703.30     5972.48    102.51 o 
  -8   4   9        0.37        2.51     16.24 o 
  -7   4   9     2170.13     2137.81     55.06 o 
  -6   4   9      532.99      427.17     26.11 o 
  -5   4   9      776.27      763.52     32.59 o 
  -4   4   9     2078.01     2127.63     35.85 o 
  -3   4   9      370.05      387.18     14.49 o 
  -2   4   9      101.14      111.95     16.33 o 
  -1   4   9      188.57      157.79     19.50 o 
   0   4   9     2153.49     2421.01     55.20 o 
   1   4   9     1195.15     1245.11     34.68 o 
   2   4   9     1774.88     1723.99     72.60 o 
   3   4   9      160.50      165.82     30.17 o 
   4   4   9      564.59      718.96    104.39 o 
   5   4   9      103.60      151.69     31.81 o 
   6   4   9      219.60      148.84     33.71 o 
   7   4   9      547.29      548.64     39.29 o 
   8   4   9        7.17        3.68     19.24 o 
   9   4   9     1604.54     1606.03     66.83 o 
  10   4   9        0.15        7.15     16.15 o 
  11   4   9       65.10       41.49     12.85 o 
  12   4   9     2122.52     2243.52     51.05 o 
  13   4   9       11.43       37.04     16.68 o 
  14   4   9       63.69       48.77     13.08 o 
  15   4   9       46.13       40.43     12.67 o 
  16   4   9        3.38        3.13     18.43 o 
 -20   5   9      298.08      245.07     54.59 o 
 -19   5   9      127.83       86.59     33.79 o 
 -18   5   9       11.27       23.91     20.42 o 
 -17   5   9      124.59      126.09     26.19 o 
 -16   5   9      124.64      102.52     27.90 o 
 -15   5   9      136.08       56.29     21.75 o 
 -14   5   9      909.50      811.27     23.35 o 
 -13   5   9       74.08       72.78     14.75 o 
 -12   5   9       59.69       46.97     12.73 o 
 -11   5   9        2.06       30.65     12.14 o 
 -10   5   9     1963.76     1967.01     64.44 o 
  -9   5   9        6.79       20.92     13.92 o 
  -8   5   9     3296.26     3417.92     67.76 o 
  -7   5   9      196.77      187.74     34.47 o 
  -6   5   9      249.61      248.64     35.28 o 
  -5   5   9       85.13      102.58     23.30 o 
  -4   5   9        2.35        6.18     19.46 o 
  -3   5   9       39.50       39.73     17.80 o 
  -2   5   9     1197.14     1283.73     35.27 o 
  -1   5   9      369.17      364.40     13.54 o 
   0   5   9     2590.36     2648.30     51.43 o 
   1   5   9     1098.15     1053.99     42.72 o 
   2   5   9     3893.64     4247.68     77.43 o 
   3   5   9       32.48       40.30     15.03 o 
   4   5   9      421.96      434.11     82.71 o 
   5   5   9      476.86      547.90     42.34 o 
   6   5   9      119.41      129.53     26.74 o 
   7   5   9        0.99       25.41     13.68 o 
   8   5   9      379.33      344.46     52.83 o 
   9   5   9       27.47       26.75     19.57 o 
  10   5   9      432.43      388.17     55.93 o 
  11   5   9      672.72      808.52     39.63 o 
  12   5   9      678.86      702.62     37.14 o 
  13   5   9      476.24      486.90     64.33 o 
  14   5   9      381.55      313.91     68.55 o 
  15   5   9       43.13       29.90     11.74 o 
 -19   6   9        3.96       31.44     14.22 o 
 -18   6   9      787.66      798.58     35.53 o 
 -17   6   9      530.74      419.53     92.11 o 
 -16   6   9      646.20      613.95     59.70 o 
 -15   6   9      177.85      187.83     39.48 o 
 -14   6   9     1434.92     1611.22     67.37 o 
 -13   6   9       42.22       36.31     15.05 o 
 -12   6   9     1586.58     1761.20     40.71 o 
 -11   6   9      983.68      957.68     69.29 o 
 -10   6   9     2011.47     1997.91     45.65 o 
  -9   6   9     3199.63     3418.34     65.47 o 
  -8   6   9      145.63      139.15     20.26 o 
  -7   6   9     1191.07     1149.46     25.18 o 
  -6   6   9     1113.10     1108.53     44.97 o 
  -5   6   9     1415.07     1461.67     50.70 o 
  -4   6   9     2544.58     2614.93     67.74 o 
  -3   6   9     2305.18     2381.59     59.47 o 
  -2   6   9      351.98      322.40     42.70 o 
  -1   6   9     1610.25     1721.26     64.61 o 
   0   6   9      871.24      939.05     26.43 o 
   1   6   9       22.78       39.36      9.08 o 
   2   6   9     3565.70     3542.66     62.06 o 
   3   6   9       55.07       53.62     12.66 o 
   4   6   9        2.07       -0.12     35.59 o 
   5   6   9     4919.73     4858.67    281.65 o 
   6   6   9      561.84      498.12     32.17 o 
   7   6   9     1602.95     1769.82     49.11 o 
   8   6   9       86.03       70.27     16.29 o 
   9   6   9      313.60      257.10     38.26 o 
  10   6   9       28.91       28.10     17.97 o 
  11   6   9      134.57      174.09     36.38 o 
  12   6   9      112.45      125.82     21.92 o 
  13   6   9      699.32      775.69     47.90 o 
 -17   7   9       12.38       21.54     22.31 o 
 -16   7   9      161.40      153.58     28.48 o 
 -15   7   9      151.51      154.67     43.23 o 
 -14   7   9       55.01       31.78     14.61 o 
 -13   7   9      441.17      455.68     66.40 o 
 -12   7   9        3.64       28.07     15.44 o 
 -11   7   9        0.17       37.05     15.44 o 
 -10   7   9       70.13       77.03     16.54 o 
  -9   7   9      291.35      230.79     29.62 o 
  -8   7   9     1715.35     1944.50     46.54 o 
  -7   7   9      517.59      519.52    116.81 o 
  -6   7   9      184.01      169.67     33.06 o 
  -5   7   9      821.34      878.77     55.37 o 
  -4   7   9       36.92        3.32     12.87 o 
  -3   7   9      589.38      232.01    196.87 o 
  -2   7   9      816.53      606.73    106.68 o 
  -1   7   9      452.64      466.79     25.59 o 
   0   7   9        5.76       13.91      9.02 o 
   1   7   9        0.66        0.08     10.38 o 
   2   7   9      104.74       53.70     21.25 o 
   3   7   9       50.31       76.86     26.88 o 
   4   7   9       11.68       10.03     18.98 o 
   5   7   9      477.75      407.93     32.78 o 
   6   7   9     1076.24     1075.11     43.70 o 
   7   7   9      332.56      306.88     39.91 o 
   8   7   9      317.53      338.42     44.45 o 
   9   7   9      128.82      101.46     19.86 o 
  10   7   9        8.80       16.96     19.50 o 
  11   7   9      480.63      318.76     64.09 o 
 -15   8   9      383.84      391.76     80.13 o 
 -14   8   9        7.19       24.28     15.76 o 
 -13   8   9       16.83       13.40     13.32 o 
 -12   8   9      263.26      209.57     33.15 o 
 -11   8   9       86.34      115.84     23.22 o 
 -10   8   9      663.92      644.01    114.87 o 
  -9   8   9     1603.28     1679.29     70.22 o 
  -8   8   9       47.49       40.25     14.25 o 
  -7   8   9       30.81       34.76     17.62 o 
  -6   8   9     1096.19     1162.16     54.12 o 
  -5   8   9        3.99        2.06     20.44 o 
  -4   8   9      794.69      853.81     31.93 o 
  -3   8   9      271.03      209.88     32.08 o 
  -2   8   9      355.30      439.27     25.50 o 
  -1   8   9      598.61      628.15     44.00 o 
   0   8   9       41.23        1.79     59.70 o 
   1   8   9      158.31      128.49     53.59 o 
   2   8   9       95.16      138.09     50.62 o 
   3   8   9      249.45      316.82     61.31 o 
   4   8   9       49.02      100.03     34.41 o 
   5   8   9       44.59       30.34     22.63 o 
   6   8   9       82.56       53.87     13.01 o 
   7   8   9       73.22       64.10     20.15 o 
   8   8   9        3.21       19.43     11.48 o 
   9   8   9      542.42      428.67     73.81 o 
 -11   9   9        5.81      -14.76     21.60 o 
 -10   9   9      263.36      241.42     42.68 o 
  -9   9   9       13.20        9.17     21.76 o 
  -8   9   9       15.10       19.68     24.97 o 
  -7   9   9      151.26      180.58     34.88 o 
  -6   9   9      161.43      162.55     31.40 o 
  -5   9   9        9.45        2.90     25.16 o 
  -4   9   9       30.54       42.58     18.41 o 
  -3   9   9      392.61      423.33     27.39 o 
  -2   9   9      432.84      449.95    110.33 o 
  -1   9   9     1124.49      991.71     90.97 o 
   0   9   9      597.73      513.05    104.83 o 
   1   9   9     1288.72     1498.30     54.25 o 
   2   9   9      155.67      172.74     37.27 o 
   3   9   9      261.19      224.25     59.11 o 
   4   9   9      217.17      188.96     60.62 o 
   5   9   9        7.14       35.03     19.18 o 
 -23   0  10       21.30       -6.13     54.78 o 
 -22   0  10      103.47       62.69     50.93 o 
 -21   0  10      921.75     1078.77     72.47 o 
 -20   0  10      165.11      299.76    163.08 o 
 -19   0  10      274.03      306.86    183.66 o 
 -18   0  10      534.80       21.79    171.34 o 
 -17   0  10      214.07      156.79     52.02 o 
 -16   0  10       68.57       78.16     22.44 o 
 -15   0  10     2197.46     2305.00     56.59 o 
 -14   0  10     2612.02     2587.01     69.07 o 
 -13   0  10     8198.18     8572.60    164.23 o 
 -12   0  10      111.22      122.38     24.08 o 
 -11   0  10     1142.55     1055.78     44.36 o 
 -10   0  10      977.81      874.19     88.28 o 
  -9   0  10     1098.05      936.93     53.11 o 
  -8   0  10      107.47      130.84     26.50 o 
  -7   0  10      116.54      107.17     25.00 o 
  -6   0  10     1103.85     1195.79     46.51 o 
  -5   0  10     1288.03     1174.15     53.89 o 
  -4   0  10     5289.28     6113.44    144.42 o 
  -3   0  10      117.58       56.41     13.63 o 
  -2   0  10      968.66     1004.11     36.25 o 
  -1   0  10     2986.21     3145.00     73.93 o 
   0   0  10      565.62      571.02     17.05 o 
   1   0  10     4270.21     4715.56     71.65 o 
   2   0  10     3041.04     3441.98     63.85 o 
   3   0  10     5515.90     5185.66    215.40 o 
   4   0  10     1339.49     1526.33     93.38 o 
   5   0  10     2590.87     2617.21     72.74 o 
   6   0  10     3122.82     3129.47     77.94 o 
   7   0  10     1982.09     1879.77     75.68 o 
   8   0  10        6.76       17.72      8.08 o 
   9   0  10     1108.23     1145.04     30.11 o 
  10   0  10     1970.78     2166.42     68.06 o 
  11   0  10      220.79      214.33     37.17 o 
  12   0  10      334.91      369.30     24.92 o 
  14   0  10     1897.23     2298.12    102.89 o 
  15   0  10      766.48     1127.42    164.78 o 
  16   0  10       93.66      131.79     51.97 o 
  17   0  10      146.45      142.30     58.41 o 
 -23   1  10      170.05      167.27     58.00 o 
 -22   1  10      953.26     1058.07     53.08 o 
 -21   1  10      161.92      109.49     36.17 o 
 -20   1  10      292.48      285.12     87.60 o 
 -19   1  10       11.18       -1.66     29.83 o 
 -17   1  10     1667.93     1712.99     91.68 o 
 -16   1  10       22.79        9.44      8.79 o 
 -15   1  10      102.82       77.59     14.24 o 
 -14   1  10       93.67       78.07     12.91 o 
 -13   1  10      402.25      395.03     33.89 o 
 -12   1  10       50.48       31.71     13.01 o 
 -11   1  10       64.70       41.73     10.33 o 
 -10   1  10       14.65       12.13      7.75 o 
  -9   1  10     3529.36     3885.48     42.94 o 
  -8   1  10     3382.48     3530.57     97.46 o 
  -7   1  10     1472.43     1436.38     35.88 o 
  -6   1  10     2207.36     2266.55     61.95 o 
  -5   1  10     1270.32     1245.70     31.49 o 
  -4   1  10     2518.66     2689.10     36.44 o 
  -3   1  10     1283.46     1198.15     34.72 o 
  -2   1  10     3024.20     3500.00     54.96 o 
  -1   1  10    13956.79    13250.85    175.58 o 
   0   1  10      208.77      175.00     14.71 o 
   1   1  10      184.52      174.59     21.54 o 
   2   1  10     2698.34     2653.26     54.89 o 
   3   1  10      840.74      902.28     23.13 o 
   4   1  10        2.93       12.70     22.32 o 
   5   1  10        2.90        4.90     12.49 o 
   6   1  10       39.51       13.45      9.32 o 
   7   1  10      809.87      718.72     11.86 o 
   8   1  10      407.71      399.33     19.64 o 
   9   1  10      641.79      696.39     17.93 o 
  10   1  10       97.38      120.05     18.15 o 
  11   1  10       26.53       18.90     11.26 o 
  12   1  10       12.29        3.14      8.23 o 
  13   1  10       14.02       11.84     20.95 o 
  14   1  10      194.57      183.54     32.25 o 
  15   1  10      386.16      251.77     35.35 o 
  16   1  10       53.07       57.64     22.80 o 
 -22   2  10      162.40      193.10     64.69 o 
 -21   2  10        9.05      -37.88     34.17 o 
 -20   2  10      723.56      621.00    140.74 o 
 -19   2  10      279.56       53.92     91.01 o 
 -18   2  10     2870.99     3337.42    104.51 o 
 -17   2  10      127.81      128.07     30.07 o 
 -16   2  10       28.64       20.58      9.63 o 
 -15   2  10       20.93       14.79     18.47 o 
 -14   2  10     6300.49     6734.13    120.37 o 
 -13   2  10      879.55      821.65     34.84 o 
 -12   2  10     1616.57     1640.63     26.35 o 
 -11   2  10     1793.35     1798.99     34.25 o 
 -10   2  10      488.26      449.69     39.96 o 
  -9   2  10     1145.01     1204.61     42.48 o 
  -8   2  10     2868.43     2797.28     40.96 o 
  -7   2  10        3.05       -9.74     15.17 o 
  -6   2  10     1072.34      921.72     24.69 o 
  -5   2  10        0.04       12.74      9.60 o 
  -4   2  10     2817.32     3203.01     30.55 o 
  -3   2  10       15.68        6.33     12.52 o 
  -2   2  10     4587.58     4761.05     62.56 o 
  -1   2  10      336.25      348.98     18.12 o 
   0   2  10     5912.31     5750.40    185.22 o 
   1   2  10      441.70      440.18     37.45 o 
   2   2  10     1829.50     1807.14     43.40 o 
   3   2  10        1.28        5.23      9.76 o 
   4   2  10     1619.17     1704.67     54.73 o 
   5   2  10        2.74      -29.07     30.31 o 
   6   2  10      178.90      216.43     40.50 o 
   7   2  10      412.71      494.19     56.47 o 
   8   2  10     1856.08     1859.61     43.54 o 
   9   2  10     1371.41     1248.52     28.97 o 
  10   2  10      676.28      655.60     37.65 o 
  11   2  10      336.05      325.88     44.15 o 
  12   2  10        6.81       22.35     16.00 o 
  13   2  10      438.06      479.35     55.17 o 
  14   2  10      369.20      302.70     45.78 o 
  15   2  10      576.74      875.27    152.64 o 
  16   2  10       84.84       58.66     15.11 o 
 -22   3  10        2.70       22.00     25.75 o 
 -21   3  10        1.81       33.90     28.44 o 
 -20   3  10       40.72       68.20     33.26 o 
 -19   3  10       75.67       48.06     23.25 o 
 -18   3  10      401.51      316.84     51.53 o 
 -17   3  10      610.07      695.12     77.12 o 
 -16   3  10      221.18      120.65     56.65 o 
 -15   3  10      408.83      371.52     32.77 o 
 -14   3  10      216.01      205.68     26.98 o 
 -13   3  10        0.96        3.78     14.43 o 
 -12   3  10      217.97      189.92     28.26 o 
 -11   3  10      426.57      468.07     49.22 o 
 -10   3  10     2511.77     2681.70     54.14 o 
  -9   3  10        0.51       21.07     10.39 o 
  -8   3  10     1230.91     1387.74     38.79 o 
  -7   3  10      464.86      436.32     28.02 o 
  -6   3  10       32.55       23.72     22.75 o 
  -5   3  10      884.88      874.48     36.88 o 
  -4   3  10      579.07      568.97     20.72 o 
  -3   3  10       67.07       64.23      9.87 o 
  -2   3  10     4898.82     5296.43     85.60 o 
  -1   3  10      261.57      190.16     16.44 o 
   0   3  10     2650.24     2968.47     45.00 o 
   1   3  10     1362.75     1508.15     41.17 o 
   2   3  10        2.21        7.99     26.26 o 
   3   3  10      307.98      316.20     60.22 o 
   4   3  10     2300.55     2296.78     64.44 o 
   5   3  10        3.57       49.64     25.30 o 
   6   3  10     2056.08     2172.72     63.66 o 
   7   3  10        2.83       -0.89     23.53 o 
   8   3  10       29.58       43.36     12.07 o 
   9   3  10      925.51      864.24     36.47 o 
  10   3  10      502.59      568.85     37.42 o 
  11   3  10      282.54      309.94     33.47 o 
  12   3  10      201.55      142.20     22.18 o 
  13   3  10      211.44      169.62     27.25 o 
  14   3  10      467.00      337.60     53.66 o 
  15   3  10      308.09      249.53     64.72 o 
  16   3  10      182.00      155.40     40.66 o 
 -21   4  10      119.92       99.73     43.77 o 
 -20   4  10       81.45      112.18     39.44 o 
 -19   4  10       62.80       66.11     15.37 o 
 -18   4  10       95.91       82.20     34.84 o 
 -17   4  10        2.88        3.04     15.57 o 
 -16   4  10      897.14      895.58     52.15 o 
 -15   4  10      449.53      486.13     52.18 o 
 -14   4  10      273.76      281.38     46.05 o 
 -13   4  10     1065.03     1141.98     54.30 o 
 -12   4  10      171.36      158.37     31.88 o 
 -11   4  10      297.90      294.29     38.64 o 
 -10   4  10     1393.65     1430.06     48.36 o 
  -9   4  10      426.93      450.99     69.65 o 
  -8   4  10      296.15      308.80     41.84 o 
  -7   4  10     1762.04     1874.29     43.05 o 
  -6   4  10        1.00       24.61     15.41 o 
  -5   4  10     1255.53     1280.02     41.42 o 
  -4   4  10     2904.72     3009.45     50.90 o 
  -3   4  10     2001.59     2012.62     34.36 o 
  -2   4  10     1049.99     1052.09     28.44 o 
  -1   4  10      117.90      120.56     30.59 o 
   0   4  10        0.14       25.88     15.25 o 
   1   4  10       14.39        6.16     11.73 o 
   2   4  10     2423.49     2563.99     69.91 o 
   3   4  10     1367.47     1456.12     49.14 o 
   4   4  10     1297.44     1276.62     86.58 o 
   5   4  10      546.84      704.05     45.20 o 
   6   4  10      163.62      115.64     32.11 o 
   7   4  10       67.44       51.08     14.61 o 
   8   4  10     1834.64     1852.31     41.14 o 
   9   4  10      253.69      208.33     27.44 o 
  10   4  10      116.63      122.34     23.13 o 
  11   4  10      264.53      282.91     37.16 o 
  12   4  10      521.02      454.99     71.53 o 
  13   4  10       58.63       47.93     13.84 o 
  14   4  10      658.10      730.70     50.73 o 
  15   4  10       91.62       72.84     15.77 o 
 -20   5  10       59.31       59.93     23.54 o 
 -19   5  10       49.99       65.82     22.92 o 
 -18   5  10        7.85        4.01     20.99 o 
 -17   5  10       22.56        9.85     17.59 o 
 -16   5  10       37.17       24.09     16.80 o 
 -15   5  10        7.96       11.71     24.76 o 
 -14   5  10      175.57      167.03     25.21 o 
 -13   5  10      236.17      188.81     27.57 o 
 -12   5  10      432.65      478.82     68.65 o 
 -11   5  10     2275.30     2389.15     64.24 o 
 -10   5  10       22.21       23.11     11.70 o 
  -9   5  10      356.29      323.99     48.63 o 
  -8   5  10      325.88      248.31     39.48 o 
  -7   5  10     1720.32     1843.60     97.33 o 
  -6   5  10        3.66       -7.16     19.81 o 
  -5   5  10     3331.15     3455.75     78.85 o 
  -4   5  10       63.37       59.56     23.71 o 
  -3   5  10      118.28      147.99     24.98 o 
  -2   5  10      666.51      657.98     56.79 o 
  -1   5  10       24.88       21.60     10.52 o 
   0   5  10      316.25      305.08     33.13 o 
   1   5  10       15.38        2.71     16.43 o 
   2   5  10      494.62      478.29     85.03 o 
   3   5  10        1.55       28.83     18.33 o 
   4   5  10       11.45        9.66     20.97 o 
   5   5  10       52.58       61.70     23.69 o 
   6   5  10        1.48       17.66     20.51 o 
   7   5  10      123.77      166.63     26.07 o 
   8   5  10        0.54       24.56     11.79 o 
   9   5  10       19.82      -32.30     21.54 o 
  10   5  10        0.13       15.99     15.46 o 
  11   5  10       59.01       43.70     12.40 o 
  12   5  10        1.41       18.96     13.36 o 
  13   5  10      206.84      119.59     19.84 o 
  14   5  10       12.69       18.71     19.37 o 
 -18   6  10        2.44       21.69     19.94 o 
 -17   6  10      161.87      118.90     50.07 o 
 -16   6  10      263.68      230.63     52.62 o 
 -15   6  10      558.92      642.38     73.76 o 
 -14   6  10      288.46      225.16     39.18 o 
 -13   6  10       63.91       76.19     19.14 o 
 -12   6  10      330.72      294.66     48.32 o 
 -11   6  10      877.45      924.61     40.02 o 
 -10   6  10      127.90      141.85     22.88 o 
  -9   6  10      162.83      160.79     31.80 o 
  -8   6  10      130.46      128.51     28.80 o 
  -7   6  10      458.79      506.38     75.24 o 
  -6   6  10      295.93      334.57     44.30 o 
  -5   6  10      335.08      348.80     55.11 o 
  -4   6  10       93.45      128.64     26.55 o 
  -3   6  10     1554.51     1570.44     32.65 o 
  -2   6  10     1527.34     1675.49     35.46 o 
  -1   6  10     1403.99     1337.94     43.55 o 
   0   6  10      219.55      239.85     16.82 o 
   1   6  10        0.15       11.09     12.55 o 
   2   6  10      409.44      387.02     34.46 o 
   3   6  10        0.20      -16.11     20.50 o 
   4   6  10     1365.60     1438.30     54.86 o 
   5   6  10      226.07      245.06     35.85 o 
   6   6  10        0.11       28.95     17.89 o 
   7   6  10      352.11      400.44     50.40 o 
   8   6  10       93.85       65.36     12.88 o 
   9   6  10        8.74       27.24     11.07 o 
  10   6  10       28.05       35.13      9.63 o 
  11   6  10        6.26       -3.09     15.85 o 
  12   6  10      122.80      128.92     29.99 o 
 -17   7  10       97.77      111.97     32.51 o 
 -16   7  10      172.99      141.32     25.14 o 
 -15   7  10      378.72      416.45     74.98 o 
 -14   7  10       18.86       23.67     18.15 o 
 -13   7  10      258.25      223.00     49.45 o 
 -12   7  10       68.99       70.58     24.36 o 
 -11   7  10        1.92       21.46     13.42 o 
 -10   7  10      422.11      376.63     44.45 o 
  -9   7  10      212.49      188.96     36.11 o 
  -8   7  10      413.59      523.73    117.92 o 
  -7   7  10      662.69      710.53    100.26 o 
  -6   7  10       46.47       34.99     13.95 o 
  -5   7  10      107.88      103.78     18.79 o 
  -4   7  10       25.15       17.13     10.83 o 
  -3   7  10       46.89       23.05     16.89 o 
  -2   7  10      573.54      394.84    118.77 o 
  -1   7  10      268.82      241.76     21.38 o 
   0   7  10     1585.45     1468.70     43.78 o 
   1   7  10     2988.30     3017.38    116.97 o 
   2   7  10      984.14     1039.84     51.46 o 
   3   7  10     1460.92     1602.96     66.54 o 
   4   7  10      659.01      720.08     48.81 o 
   5   7  10       84.83       80.17     56.29 o 
   6   7  10      520.02      463.40     73.94 o 
   7   7  10       57.17      102.38     25.24 o 
   8   7  10      134.30      113.51     23.36 o 
   9   7  10      468.65      398.67     63.72 o 
  10   7  10      248.70      234.04     41.09 o 
 -14   8  10       43.41       10.74     19.50 o 
 -13   8  10       17.52       29.85      8.81 o 
 -12   8  10      277.59      288.20     45.67 o 
 -11   8  10       89.70       62.39     20.65 o 
 -10   8  10     2026.88     2266.90     83.77 o 
  -9   8  10      111.86       81.42     25.17 o 
  -8   8  10     1362.65     1534.43     58.54 o 
  -7   8  10      357.86      298.81     50.46 o 
  -6   8  10      152.35      125.03     31.10 o 
  -5   8  10       93.53      118.39     29.54 o 
  -4   8  10       79.16       72.19     12.53 o 
  -3   8  10        0.27       -0.81     13.20 o 
  -2   8  10     2348.20     2636.87     48.06 o 
  -1   8  10      701.22      769.65    160.26 o 
   0   8  10      456.61      535.63     84.22 o 
   1   8  10      422.44      481.06     76.43 o 
   2   8  10       35.44       67.00     51.30 o 
   3   8  10      131.39      131.96     46.65 o 
   4   8  10      135.52      106.05     40.51 o 
   5   8  10      257.15      294.41     47.14 o 
   6   8  10      117.16       63.07     22.75 o 
   7   8  10      111.73      116.23     26.25 o 
   8   8  10       42.40       29.67     33.68 o 
 -10   9  10     1157.67     1323.64     65.46 o 
  -9   9  10       12.35       -5.65     22.64 o 
  -8   9  10      314.62      331.47     46.26 o 
  -7   9  10        6.74        3.35     15.73 o 
  -6   9  10      212.97      159.94     38.56 o 
  -5   9  10       71.66       51.60     38.07 o 
  -4   9  10     1328.48     1640.86     99.39 o 
  -3   9  10      167.98      103.99     41.50 o 
  -2   9  10      471.14      538.35    105.93 o 
  -1   9  10      506.53      485.51    112.17 o 
   0   9  10       28.61       76.33     26.49 o 
   1   9  10       90.50       45.33     42.23 o 
   2   9  10      111.31      114.65     47.61 o 
   3   9  10      103.13       64.10     33.01 o 
   4   9  10      216.75      186.94     45.61 o 
 -22   1  11        4.18      -25.74     36.68 o 
 -21   1  11       11.18       -7.50     27.85 o 
 -20   1  11      140.07      111.43     47.38 o 
 -19   1  11       67.02       47.69     29.75 o 
 -17   1  11        2.38       -3.82      8.35 o 
 -16   1  11      551.21      506.66     29.31 o 
 -15   1  11     1169.21     1138.91     39.06 o 
 -14   1  11     3960.14     4252.39     52.11 o 
 -13   1  11       94.62       57.92     12.55 o 
 -12   1  11      707.59      745.96     41.22 o 
 -11   1  11       50.28       57.65     15.18 o 
 -10   1  11      294.54      260.22     32.76 o 
  -9   1  11      552.73      583.65     25.32 o 
  -8   1  11       30.36       14.83     12.00 o 
  -7   1  11       14.04        8.40     12.22 o 
  -6   1  11      103.09      110.86     21.10 o 
  -5   1  11     4842.22     5172.68     53.79 o 
  -4   1  11     4420.61     4959.60     50.42 o 
  -3   1  11      767.16      723.50     16.17 o 
  -2   1  11       48.54       41.40     21.06 o 
  -1   1  11        2.17       12.87      6.24 o 
   0   1  11      304.56      325.60     26.13 o 
   1   1  11      102.67      118.24     23.34 o 
   2   1  11        0.15       24.43     21.13 o 
   3   1  11     1047.56      928.36     45.16 o 
   4   1  11       29.63       26.29     17.94 o 
   5   1  11     3083.42     3041.79     57.82 o 
   6   1  11       94.46      104.31     14.79 o 
   7   1  11      202.09      248.17     13.73 o 
   8   1  11      258.35      340.04     19.07 o 
   9   1  11        0.31        0.98     14.02 o 
  11   1  11     1667.69     1777.56     65.79 o 
  12   1  11       84.19       82.82     16.07 o 
  13   1  11       47.31       54.88     14.39 o 
  14   1  11        5.99        3.14     19.22 o 
  15   1  11       48.55       51.22     21.08 o 
  16   1  11       26.40        7.56     25.26 o 
 -22   2  11       29.61       46.37     21.54 o 
 -21   2  11      310.48      319.85     87.14 o 
 -20   2  11      377.76      362.05     94.10 o 
 -19   2  11      149.53       27.84     60.22 o 
 -18   2  11      127.15       68.97     21.39 o 
 -17   2  11       23.50        8.55     10.27 o 
 -16   2  11      700.68      770.00     24.19 o 
 -15   2  11       15.44       13.91     16.50 o 
 -14   2  11       94.63       64.94     24.02 o 
 -13   2  11      560.34      640.07     49.90 o 
 -12   2  11      274.37      279.33     39.45 o 
 -11   2  11      141.08      154.77     25.70 o 
 -10   2  11      153.12      159.24     22.11 o 
  -9   2  11      380.29      426.22     52.01 o 
  -8   2  11      308.73      353.19     50.39 o 
  -7   2  11     1688.29     1815.36     41.30 o 
  -6   2  11      304.32      331.65     48.34 o 
  -5   2  11      920.70      994.35     37.34 o 
  -4   2  11     5105.13     5382.47     69.27 o 
  -3   2  11        1.49        7.03     15.95 o 
  -2   2  11     2361.28     2374.99     48.70 o 
  -1   2  11        3.45        5.20      6.28 o 
   0   2  11     1960.82     2217.66     35.71 o 
   1   2  11     3014.10     3009.36     44.26 o 
   2   2  11        0.52       -9.98     14.42 o 
   3   2  11       81.01       74.16     20.25 o 
   4   2  11     2933.26     3086.98     98.03 o 
   5   2  11     1254.41     1295.16     57.39 o 
   6   2  11     1807.72     2032.54     64.74 o 
   7   2  11     1827.97     1915.80     38.67 o 
   8   2  11        1.55        4.00     17.57 o 
   9   2  11     1570.12     1847.03     40.87 o 
  10   2  11        1.13        6.98     16.28 o 
  11   2  11       64.58       16.26     23.42 o 
  12   2  11      199.53      194.77     33.47 o 
  13   2  11      343.90      422.61     24.80 o 
  14   2  11      157.36      193.47     29.94 o 
  15   2  11       77.63       65.63     16.88 o 
 -22   3  11       52.06       36.29     34.88 o 
 -21   3  11      136.57       42.75     53.33 o 
 -20   3  11        0.13       -3.24     72.75 o 
 -19   3  11      188.14      202.37     37.93 o 
 -18   3  11      679.76      705.42     34.85 o 
 -17   3  11      138.45      136.88     19.45 o 
 -16   3  11      141.73       72.11     19.90 o 
 -15   3  11     4564.78     4863.11    117.74 o 
 -14   3  11      331.38      379.39     33.41 o 
 -13   3  11     1023.63     1076.60     56.02 o 
 -12   3  11      191.72      181.17     27.54 o 
 -11   3  11     1440.19     1418.31     43.34 o 
 -10   3  11       83.64      109.48     23.04 o 
  -9   3  11       14.06        1.95     15.32 o 
  -8   3  11      804.30      834.75     35.22 o 
  -7   3  11     1923.58     1962.91     40.04 o 
  -6   3  11       63.85       62.70     14.22 o 
  -5   3  11     1435.06     1534.38     41.30 o 
  -4   3  11      239.90      246.23     28.50 o 
  -3   3  11      784.80      829.68     26.02 o 
  -2   3  11      942.87      853.03     23.07 o 
  -1   3  11        0.00        9.57      7.62 o 
   0   3  11        4.91       19.21     13.58 o 
   1   3  11      311.67      310.02     22.25 o 
   2   3  11     2482.92     2681.41    112.76 o 
   3   3  11       20.62      -41.77     41.34 o 
   4   3  11      358.67      454.63     78.40 o 
   5   3  11     1634.94     1894.93     79.88 o 
   6   3  11      278.04      292.31     59.39 o 
   7   3  11      472.42      504.92     61.06 o 
   8   3  11      117.56       76.62     21.98 o 
   9   3  11        1.15       10.94     16.37 o 
  10   3  11      174.32      125.14     20.90 o 
  11   3  11     1263.49     1149.00     53.92 o 
  12   3  11        4.89        3.39     15.89 o 
  13   3  11      178.59      148.30     28.39 o 
  14   3  11      107.32      105.18     23.39 o 
  15   3  11      203.58      152.50     39.40 o 
 -21   4  11       14.04      -18.79     31.94 o 
 -20   4  11      466.53      650.22    166.29 o 
 -19   4  11        0.26      -10.42     21.11 o 
 -18   4  11        3.62       38.39     14.82 o 
 -17   4  11      792.78     1017.99     62.81 o 
 -16   4  11      499.17      494.53     30.11 o 
 -15   4  11       74.80       97.85     19.26 o 
 -14   4  11      218.45      180.89     29.84 o 
 -13   4  11       18.35       38.74     13.63 o 
 -12   4  11       32.14       28.48     19.59 o 
 -11   4  11     2050.85     2232.83     91.70 o 
 -10   4  11        3.77        8.85     19.85 o 
  -9   4  11      468.45      475.32     59.42 o 
  -8   4  11      426.46      410.37     55.19 o 
  -7   4  11      325.99      387.68     57.74 o 
  -6   4  11      203.62      197.90     41.77 o 
  -5   4  11       19.38       47.67     17.78 o 
  -4   4  11     1186.99     1283.75     50.26 o 
  -3   4  11      502.58      488.83     30.83 o 
  -2   4  11       37.97       60.14     15.10 o 
  -1   4  11       31.27       22.40     12.65 o 
   0   4  11       26.03       37.83     27.27 o 
   1   4  11        4.40       -3.22     22.64 o 
   2   4  11      453.29      523.94     87.52 o 
   3   4  11        2.43      -22.65     27.75 o 
   4   4  11       90.11       95.40     29.06 o 
   5   4  11      103.87       91.93     36.71 o 
   6   4  11      457.15      525.32     64.00 o 
   7   4  11     1010.35     1097.47     29.80 o 
   8   4  11      123.67      138.07     22.29 o 
   9   4  11      189.84      198.31     30.22 o 
  10   4  11       67.22       95.61     21.27 o 
  11   4  11      102.74       95.03     27.73 o 
  12   4  11      320.34      251.40     41.71 o 
  13   4  11      120.78       85.56     25.23 o 
  14   4  11       31.10       41.35     13.26 o 
 -20   5  11       48.02       26.12     12.30 o 
 -19   5  11      205.73      169.93     44.25 o 
 -18   5  11        0.55       20.02     40.57 o 
 -17   5  11      869.64      979.53     65.95 o 
 -16   5  11      129.31      200.63     50.30 o 
 -15   5  11     1086.37     1231.49     34.65 o 
 -14   5  11      560.22      610.18     54.71 o 
 -13   5  11      206.13      132.30     22.88 o 
 -12   5  11       48.77       25.73     22.64 o 
 -11   5  11     1919.69     2040.54     54.57 o 
 -10   5  11     1595.82     1665.92     47.56 o 
  -9   5  11     1885.48     1953.64     50.93 o 
  -8   5  11     4549.31     4862.88     83.57 o 
  -7   5  11        6.79       19.22     16.22 o 
  -6   5  11     4842.55     5477.29     81.84 o 
  -5   5  11     2139.37     2190.35     53.65 o 
  -4   5  11      319.42      281.24     44.78 o 
  -3   5  11     2977.19     2931.09     81.00 o 
  -2   5  11      286.85      284.85     52.57 o 
  -1   5  11      628.52      673.83     56.75 o 
   0   5  11     4203.81     4466.44     86.87 o 
   1   5  11      143.19      162.11     42.58 o 
   2   5  11     2019.74     2041.17    161.02 o 
   3   5  11     2146.83     2418.56     84.08 o 
   4   5  11      480.41      413.66     53.02 o 
   5   5  11      108.91      164.95     40.82 o 
   6   5  11     4627.30     5039.99    125.30 o 
   7   5  11      107.61       82.04     16.96 o 
   8   5  11     2090.68     2428.26     40.21 o 
   9   5  11      417.23      398.49     53.08 o 
  10   5  11     1183.36     1241.61     43.06 o 
  11   5  11      524.09      498.79     72.40 o 
  12   5  11      208.90      207.08     38.30 o 
  13   5  11      164.60      140.51     28.08 o 
 -18   6  11        0.73       24.24     23.20 o 
 -17   6  11      199.38      202.14     37.60 o 
 -16   6  11     1331.60     1412.06     52.34 o 
 -15   6  11       13.16      -23.97     25.98 o 
 -14   6  11      299.62      273.99     40.84 o 
 -13   6  11      301.58      277.40     45.77 o 
 -12   6  11       14.65       -2.69     14.08 o 
 -11   6  11      152.11      110.30     23.54 o 
 -10   6  11      462.70      344.39     59.70 o 
  -9   6  11        0.42       23.42     15.49 o 
  -8   6  11        0.99      -14.07     24.39 o 
  -7   6  11      293.21      302.26     35.28 o 
  -6   6  11      153.93      213.87     40.11 o 
  -5   6  11      126.36       98.52     17.77 o 
  -4   6  11       58.18       45.82     17.13 o 
  -3   6  11      127.64      100.73     22.78 o 
  -2   6  11     1145.13     1168.92     39.43 o 
  -1   6  11       11.02       19.01     11.92 o 
   0   6  11     2477.13     2612.15     49.33 o 
   1   6  11       13.78       -5.90     13.94 o 
   2   6  11        0.02       -3.47     22.25 o 
   3   6  11      104.30       99.65     25.67 o 
   4   6  11        0.32       -7.10     22.25 o 
   5   6  11      481.12      498.37     81.40 o 
   6   6  11      131.75       66.31     19.90 o 
   7   6  11       13.25       12.40     17.08 o 
   8   6  11       32.10       55.30     15.29 o 
   9   6  11       10.63       26.65     10.80 o 
  10   6  11       38.98       43.41     12.79 o 
  11   6  11        8.03       31.58     16.09 o 
 -16   7  11      125.62      139.24     29.28 o 
 -15   7  11       22.91       25.36     20.12 o 
 -14   7  11     1313.22     1467.65     44.56 o 
 -13   7  11      444.21      380.17     58.89 o 
 -12   7  11      228.52      195.63     39.78 o 
 -11   7  11      266.57      287.86     41.12 o 
 -10   7  11      542.09      564.43     34.79 o 
  -9   7  11       29.37       20.68     19.07 o 
  -8   7  11      896.52      946.35     73.54 o 
  -7   7  11     1279.28     1235.19     47.69 o 
  -6   7  11     1520.84     1387.86     50.24 o 
  -5   7  11     2593.14     2692.30    100.28 o 
  -4   7  11      649.31      696.36    147.58 o 
  -3   7  11     1661.12     1771.95     60.91 o 
  -2   7  11       71.79       55.94     14.25 o 
  -1   7  11      172.07      138.35     24.87 o 
   0   7  11      223.69      247.43     49.90 o 
   1   7  11      126.32      120.98     37.73 o 
   2   7  11        9.38       19.00     14.79 o 
   3   7  11      136.48      172.77     30.26 o 
   4   7  11      170.78      147.47     28.66 o 
   5   7  11     1304.09     1500.62     67.71 o 
   6   7  11        0.54       14.56      9.81 o 
   7   7  11       90.03       92.19     23.89 o 
   8   7  11      156.88      146.43     25.83 o 
   9   7  11       38.57       41.03     10.89 o 
 -13   8  11      170.18      154.01     27.16 o 
 -12   8  11      204.35      230.17     51.74 o 
 -11   8  11        0.13        8.60     20.08 o 
 -10   8  11      602.27      702.06     64.53 o 
  -9   8  11      696.48      793.13     81.62 o 
  -8   8  11        4.99        7.44     23.02 o 
  -7   8  11     1235.99     1330.64     40.57 o 
  -6   8  11       63.99       67.56     17.01 o 
  -5   8  11      845.39      810.32     44.54 o 
  -4   8  11      102.74       98.77     20.20 o 
  -3   8  11        8.63       68.36     25.18 o 
  -2   8  11        5.87       35.97     32.81 o 
  -1   8  11      148.74      138.66     59.11 o 
   0   8  11       14.69       66.96     28.09 o 
   1   8  11     1852.28     2079.86    160.21 o 
   2   8  11      240.36      247.54     95.18 o 
   3   8  11        4.31      -15.20     32.94 o 
   4   8  11      393.51      455.50     71.77 o 
   5   8  11       94.48      121.35     87.06 o 
   6   8  11        0.07       33.88     12.11 o 
  -9   9  11        4.99       21.10     17.80 o 
  -8   9  11      790.65      825.43     48.06 o 
  -7   9  11      225.12      211.39     53.75 o 
  -6   9  11      272.24      238.09     46.86 o 
  -5   9  11      183.47      132.16     46.86 o 
  -4   9  11      530.37      541.84    161.86 o 
  -3   9  11      107.19       82.29     29.82 o 
  -2   9  11      117.28       88.02     27.36 o 
  -1   9  11      218.71      267.77     83.73 o 
   0   9  11       54.49       41.10     44.49 o 
   1   9  11      634.18      550.60    134.59 o 
   2   9  11       20.67        3.38     31.82 o 
 -22   0  12      641.56      682.78     71.64 o 
 -21   0  12      214.12      212.11     86.76 o 
 -20   0  12       28.46       14.28     35.96 o 
 -19   0  12      292.21      285.17     86.70 o 
 -18   0  12      232.65        9.32     97.24 o 
 -17   0  12        2.67       -7.36     31.59 o 
 -16   0  12      688.37      722.04     40.64 o 
 -15   0  12      350.09      301.10     73.52 o 
 -13   0  12     3428.13     3487.10    156.34 o 
 -12   0  12       87.04       57.59     39.46 o 
 -11   0  12      176.42      169.86     50.66 o 
 -10   0  12       36.32       35.01     28.65 o 
  -9   0  12      311.57      341.02     58.58 o 
  -8   0  12     1383.11     1392.42    153.31 o 
  -7   0  12      338.99      434.54     60.88 o 
  -6   0  12     2549.95     2441.91     80.01 o 
  -5   0  12      735.16      825.21    136.94 o 
  -4   0  12      550.15      652.42     36.69 o 
  -3   0  12     4590.73     4860.63     75.46 o 
  -2   0  12      367.31      413.74     52.31 o 
  -1   0  12      226.05      308.02     55.84 o 
   0   0  12      360.95      352.77     53.32 o 
   1   0  12     4387.88     4212.29     91.73 o 
   2   0  12     4513.12     4950.53    121.81 o 
   3   0  12     5848.92     6195.37    189.39 o 
   4   0  12        1.14       -7.69     16.14 o 
   5   0  12     7484.63     8804.88    288.97 o 
   6   0  12      299.38      287.67     34.49 o 
   7   0  12     1855.30     2094.78     57.77 o 
   8   0  12     1340.91     1465.53     62.05 o 
   9   0  12     1797.29     1913.87     47.55 o 
  10   0  12      562.18      323.52    114.27 o 
  11   0  12      521.88       -4.38      9.34 o 
  12   0  12      827.76     1154.72    168.58 o 
  13   0  12     1387.52     1484.23     50.24 o 
  14   0  12        3.61       26.58     25.17 o 
  15   0  12       13.46       20.48     13.86 o 
 -22   1  12      213.77      150.22     56.31 o 
 -21   1  12      243.12      207.89     47.34 o 
 -20   1  12       14.71       -1.38     37.01 o 
 -19   1  12        1.15      -18.35     38.48 o 
 -18   1  12        1.77      -19.44     15.54 o 
 -17   1  12      636.22      383.52     94.81 o 
 -16   1  12      395.20      350.55     48.49 o 
 -15   1  12       84.96       56.30     17.13 o 
 -14   1  12      154.51      124.64     21.94 o 
 -13   1  12        1.78        9.86     15.47 o 
 -12   1  12      131.66      131.11     29.60 o 
 -11   1  12     1366.31     1487.26     41.52 o 
 -10   1  12      218.84      246.11     38.37 o 
  -9   1  12      163.96      145.33     25.83 o 
  -8   1  12      201.19      193.01     30.31 o 
  -7   1  12     1006.16     1236.13     33.37 o 
  -6   1  12     1512.45     1532.43     47.58 o 
  -5   1  12     1018.72      970.89     55.86 o 
  -4   1  12       94.20      134.31     28.99 o 
  -3   1  12        0.26       16.27      7.07 o 
  -2   1  12     1157.88     1106.76     34.34 o 
  -1   1  12        0.03        4.32     13.97 o 
   0   1  12      404.06      437.39     25.44 o 
   1   1  12      445.76      429.14     61.50 o 
   2   1  12       14.88       27.77     26.94 o 
   3   1  12      633.55      536.87     34.30 o 
   4   1  12      469.29      488.21     48.22 o 
   5   1  12      975.77      962.35     41.67 o 
   6   1  12     1464.46     1486.31     24.07 o 
   7   1  12      219.18      165.59     25.25 o 
   8   1  12      219.35      148.42     26.62 o 
   9   1  12      678.90       31.39    283.98 o 
  10   1  12      322.93      266.84     38.21 o 
  11   1  12      186.94      147.66     25.90 o 
  12   1  12       67.70       58.22     15.25 o 
  13   1  12        6.14       18.16     16.48 o 
  14   1  12      375.96      378.53     66.11 o 
  15   1  12      321.55      272.20     65.30 o 
 -22   2  12        1.94        7.40     27.79 o 
 -21   2  12        5.82       13.01     24.99 o 
 -20   2  12      750.20      795.02    102.70 o 
 -19   2  12      584.48       37.89    244.53 o 
 -18   2  12      355.27      340.71     61.54 o 
 -17   2  12      146.74       33.05     56.47 o 
 -16   2  12      223.21      171.66     33.59 o 
 -15   2  12     1101.64     1126.57     44.91 o 
 -14   2  12      116.65      165.06     25.33 o 
 -13   2  12      258.25      289.85     47.25 o 
 -12   2  12      141.35      115.56     23.37 o 
 -11   2  12        3.61       13.56     13.29 o 
 -10   2  12     1402.61     1399.84     33.74 o 
  -9   2  12     1633.07     1635.67     49.99 o 
  -8   2  12     1776.96     1770.64     45.86 o 
  -7   2  12      255.52      244.01     30.85 o 
  -6   2  12       59.62       65.80     18.28 o 
  -5   2  12       48.58       67.22     20.52 o 
  -4   2  12     1244.29     1352.58     37.66 o 
  -3   2  12       44.11       24.25     12.31 o 
  -2   2  12      885.91      912.82     24.62 o 
  -1   2  12     2091.11     2254.04     75.93 o 
   0   2  12     1550.96     1528.06     45.25 o 
   1   2  12     1125.64     1212.59     15.19 o 
   2   2  12      782.84      781.56     32.75 o 
   3   2  12     2487.45     2426.15     81.96 o 
   4   2  12      465.51      433.32     47.69 o 
   5   2  12       89.75      108.84     30.02 o 
   6   2  12       69.36       99.89     27.40 o 
   7   2  12       36.85       37.24     16.66 o 
   8   2  12     1926.51     2120.05     50.69 o 
   9   2  12      847.50      775.20     50.34 o 
  10   2  12      835.53      921.95     31.14 o 
  11   2  12      245.50      198.32     29.53 o 
  12   2  12      107.45      115.54     18.25 o 
  13   2  12       38.23       49.46     14.01 o 
  14   2  12      482.98      412.95     77.04 o 
 -21   3  12        0.08        4.49     37.85 o 
 -20   3  12      376.89      366.02    108.32 o 
 -19   3  12      129.94       77.10     24.48 o 
 -18   3  12      744.53      948.38     45.77 o 
 -17   3  12      316.96      314.38     47.03 o 
 -16   3  12       13.96       13.51      7.63 o 
 -15   3  12      744.11      824.13     25.93 o 
 -14   3  12      777.59      802.71     29.35 o 
 -13   3  12     1950.90     1949.29     42.91 o 
 -12   3  12     9425.36    10486.43    172.09 o 
 -11   3  12       21.88       19.43     13.54 o 
 -10   3  12     1299.05     1239.85     56.39 o 
  -9   3  12     4079.58     4100.10     96.78 o 
  -8   3  12      162.29      130.17     28.73 o 
  -7   3  12       17.56       29.83     14.18 o 
  -6   3  12       69.09       69.22     14.73 o 
  -5   3  12     1113.90     1232.86     31.08 o 
  -4   3  12      441.55      506.89     61.03 o 
  -3   3  12     1676.40     1924.42     43.75 o 
  -2   3  12      406.31      423.90     14.43 o 
  -1   3  12      298.56      300.05     20.80 o 
   0   3  12      616.33      645.51     19.44 o 
   1   3  12      544.05      632.31     22.49 o 
   2   3  12     3230.69     3423.39    219.90 o 
   3   3  12      716.83      674.97    181.68 o 
   4   3  12     1995.64     2286.28     66.76 o 
   5   3  12      125.36      124.76     40.70 o 
   6   3  12       14.52       39.34     16.82 o 
   7   3  12      232.62      280.52     39.85 o 
   8   3  12      232.59      228.92     39.18 o 
   9   3  12      386.48      395.08     51.42 o 
  10   3  12        6.75       31.56     14.92 o 
  11   3  12      635.23      648.56     54.31 o 
  12   3  12      137.47      139.70     23.76 o 
  13   3  12      319.61      266.18     41.97 o 
  14   3  12      135.29       73.80     17.77 o 
 -20   4  12       93.51       76.82     30.46 o 
 -19   4  12       47.08       41.74     20.46 o 
 -18   4  12      319.97      285.87     56.81 o 
 -17   4  12       19.68       10.71     16.99 o 
 -16   4  12       39.89       24.15     15.36 o 
 -15   4  12       80.35       39.76     16.67 o 
 -14   4  12        2.84        9.82     11.19 o 
 -13   4  12        0.71       -4.68     13.06 o 
 -12   4  12      399.55      398.49     63.90 o 
 -11   4  12     2874.01     3061.62     59.82 o 
 -10   4  12     3079.11     3450.14     76.02 o 
  -9   4  12     1804.91     1952.22     73.86 o 
  -8   4  12        3.05       29.48     11.72 o 
  -7   4  12      375.26      412.50     54.45 o 
  -6   4  12       17.52        8.47     17.64 o 
  -5   4  12     1192.61     1257.04     30.79 o 
  -4   4  12      287.76      268.66     39.38 o 
  -3   4  12     1963.71     1986.59     61.43 o 
  -2   4  12     1156.55     1137.87     44.93 o 
  -1   4  12      486.35      386.55     47.86 o 
   0   4  12      314.57      263.62     42.60 o 
   1   4  12     1134.10     1046.18     31.26 o 
   2   4  12      339.34      408.39     63.15 o 
   3   4  12      921.47     1026.94     35.81 o 
   4   4  12      907.73      977.89     80.37 o 
   5   4  12        9.95      -23.55     30.98 o 
   6   4  12      609.49      744.93     51.09 o 
   7   4  12        1.42       31.84     12.52 o 
   8   4  12      114.82      111.38     21.63 o 
   9   4  12      338.53      410.32     51.86 o 
  10   4  12        3.26       39.38     12.89 o 
  11   4  12      199.24      161.82     25.02 o 
  12   4  12       84.32       91.90     20.33 o 
  13   4  12       71.81       62.62     14.64 o 
 -19   5  12       27.09       24.19     10.98 o 
 -18   5  12      180.40      182.16     37.14 o 
 -17   5  12       10.93       -9.84     33.11 o 
 -16   5  12      139.24      115.15     30.73 o 
 -15   5  12       21.03       40.46     13.23 o 
 -14   5  12        7.23       21.22     18.71 o 
 -13   5  12      249.73      226.70     32.51 o 
 -12   5  12     1019.89     1123.03     30.21 o 
 -11   5  12       91.66       59.21     20.22 o 
 -10   5  12      687.06      645.85     55.51 o 
  -9   5  12      199.11      181.91     31.69 o 
  -8   5  12     1067.77     1039.69     53.38 o 
  -7   5  12       52.76       74.54     14.29 o 
  -6   5  12     1316.44     1439.10     43.48 o 
  -5   5  12      290.43      232.10     39.32 o 
  -4   5  12      277.10      252.07     46.27 o 
  -3   5  12     5475.25     5828.02    111.65 o 
  -2   5  12       38.71       18.88     17.77 o 
  -1   5  12      441.41      508.11     21.09 o 
   0   5  12      241.29      167.57     25.36 o 
   1   5  12      446.07      417.64     77.28 o 
   2   5  12        4.71       26.42     30.82 o 
   3   5  12      471.16      459.79     58.82 o 
   4   5  12      259.25      230.45     34.28 o 
   5   5  12      234.22      231.65     35.33 o 
   6   5  12       79.96       52.14     19.69 o 
   7   5  12      146.43      139.24     27.56 o 
   8   5  12      196.09      150.61     26.40 o 
   9   5  12      124.48       98.87     25.55 o 
  10   5  12       13.67       36.70     14.20 o 
  11   5  12        2.23       -0.91     14.61 o 
  12   5  12       50.46       32.88     16.98 o 
 -18   6  12       37.11       49.10     20.15 o 
 -17   6  12     1060.90     1179.18     53.82 o 
 -16   6  12        7.24       35.94     18.74 o 
 -15   6  12        0.60       -1.42     25.19 o 
 -14   6  12        1.00       14.61     16.37 o 
 -13   6  12       13.77       16.16     14.74 o 
 -12   6  12      350.81      294.86     48.39 o 
 -11   6  12      167.24      150.36     27.98 o 
 -10   6  12      360.74      364.60     49.60 o 
  -9   6  12       77.56       90.43     22.22 o 
  -8   6  12      240.63      253.61     48.06 o 
  -7   6  12      610.28      620.83     38.14 o 
  -6   6  12       63.49       69.46     18.18 o 
  -5   6  12       79.52       45.90     17.44 o 
  -4   6  12     1767.48     1842.44     69.02 o 
  -3   6  12      441.87      405.91     43.01 o 
  -2   6  12      932.39     1023.33     40.73 o 
  -1   6  12     1690.09     1698.43     64.87 o 
   0   6  12      326.61      483.31     33.84 o 
   1   6  12      145.35      147.46     38.72 o 
   2   6  12        5.59        0.60     20.24 o 
   3   6  12      373.05      360.62     60.11 o 
   4   6  12      688.07      661.22     49.77 o 
   5   6  12      859.30      851.34    116.47 o 
   6   6  12       96.53       84.89     31.33 o 
   7   6  12      587.37      610.78     61.67 o 
   8   6  12       23.27       20.93     15.02 o 
   9   6  12      138.68      116.04     20.14 o 
  10   6  12       48.49       39.06     17.54 o 
 -15   7  12      614.35      657.87     54.21 o 
 -14   7  12      191.97      165.09     30.22 o 
 -13   7  12        2.71       12.48     15.39 o 
 -12   7  12      494.64      417.60     80.14 o 
 -11   7  12      169.09      172.00     31.94 o 
 -10   7  12        8.87       29.14     16.54 o 
  -9   7  12      356.09      431.54     74.30 o 
  -8   7  12      163.26      125.18     28.31 o 
  -7   7  12      798.50      924.86     50.88 o 
  -6   7  12      352.38      312.27     55.86 o 
  -5   7  12      489.27      513.53     53.06 o 
  -4   7  12       90.48       99.48     25.53 o 
  -3   7  12      287.57       85.77    104.28 o 
  -2   7  12        0.54        3.93     20.91 o 
  -1   7  12      468.95      415.90     67.45 o 
   0   7  12       29.36       39.51     14.35 o 
   1   7  12     1067.15     1286.96     61.13 o 
   2   7  12      648.01      801.31     78.97 o 
   3   7  12       71.55       43.53     20.61 o 
   4   7  12       27.45       57.54     18.43 o 
   5   7  12      159.73      195.82     60.38 o 
   6   7  12      120.87      169.52     25.61 o 
   7   7  12      254.21      243.64     38.67 o 
   8   7  12      240.70      179.23     30.69 o 
 -12   8  12       93.23       90.62     17.28 o 
 -11   8  12      319.30      245.99     58.35 o 
 -10   8  12       88.05       83.78     17.02 o 
  -9   8  12      261.33      193.91     45.27 o 
  -8   8  12        5.67       31.81     14.02 o 
  -7   8  12       19.22       13.21     12.80 o 
  -6   8  12       65.33       40.63     16.30 o 
  -5   8  12      294.00      304.31     62.50 o 
  -4   8  12       74.24       74.61     44.12 o 
  -3   8  12       23.67       12.28     82.00 o 
  -2   8  12      322.78      362.03     86.50 o 
  -1   8  12       82.20       95.39     31.72 o 
   0   8  12       11.59       15.70     23.44 o 
   1   8  12      794.82      688.06    142.26 o 
   2   8  12        8.39       12.31     18.66 o 
   3   8  12       66.56      125.83     43.79 o 
   4   8  12        2.58       -9.85     34.57 o 
   5   8  12      120.25      146.41     37.51 o 
  -6   9  12      242.89      250.07     98.62 o 
  -5   9  12        0.06       26.15     33.94 o 
  -4   9  12      159.77      220.72     87.00 o 
  -3   9  12        7.38       59.85     31.53 o 
  -2   9  12      160.77      118.73     38.91 o 
  -1   9  12      140.43      125.40     39.63 o 
 -22   1  13      221.36      203.38     76.23 o 
 -21   1  13       33.74        3.60     31.14 o 
 -20   1  13      228.01      238.94     58.95 o 
 -19   1  13        5.81        1.33     33.10 o 
 -18   1  13       94.08       99.32     24.85 o 
 -17   1  13     1216.47     1295.84     68.73 o 
 -16   1  13        1.19        5.72     11.72 o 
 -15   1  13       70.83       87.21     18.27 o 
 -14   1  13      618.88      570.85     27.46 o 
 -13   1  13     1232.60     1170.59     32.79 o 
 -12   1  13      351.85      494.14     59.49 o 
 -11   1  13       28.32       52.82     18.64 o 
 -10   1  13      885.53      921.82     32.48 o 
  -9   1  13     4097.83     4263.86     77.80 o 
  -8   1  13       92.85      104.86     18.93 o 
  -7   1  13     3037.15     3400.43     64.72 o 
  -6   1  13       43.71       44.52     14.62 o 
  -5   1  13      275.81      299.67     35.09 o 
  -4   1  13       85.31       80.92     17.77 o 
  -3   1  13      479.41      484.00     65.33 o 
  -2   1  13      242.97      210.34     39.41 o 
  -1   1  13     1035.93     1052.24     28.80 o 
   0   1  13      395.32      297.11     40.92 o 
   1   1  13      259.18      254.67     37.82 o 
   2   1  13        1.54       -0.06     17.71 o 
   3   1  13      472.77      502.91     31.47 o 
   4   1  13      123.34      151.00     32.43 o 
   5   1  13      330.60      364.47     36.51 o 
   6   1  13        1.24        7.00     11.21 o 
   7   1  13       95.09       43.05     30.61 o 
   8   1  13       75.88       98.19     18.49 o 
   9   1  13      176.69      154.12     27.80 o 
  10   1  13      899.99      846.37     31.16 o 
  11   1  13       87.79       38.88     35.44 o 
  12   1  13       79.88      100.12     22.60 o 
  13   1  13       85.51       65.50     20.16 o 
  14   1  13       55.96       56.07     22.60 o 
 -21   2  13       12.34       23.07     31.11 o 
 -20   2  13      164.07      120.96     49.45 o 
 -19   2  13       66.50       12.38     33.62 o 
 -18   2  13      184.93      175.01     41.24 o 
 -17   2  13      439.33      413.01     98.21 o 
 -16   2  13      112.03       58.82     23.75 o 
 -15   2  13      270.23      235.62     35.29 o 
 -14   2  13       78.51       72.90     18.38 o 
 -13   2  13        6.76       33.70     14.11 o 
 -12   2  13     1805.17     1841.10     51.85 o 
 -11   2  13     2622.81     2561.57     51.23 o 
 -10   2  13      302.73      330.78     51.94 o 
  -9   2  13     1083.68     1004.06     34.95 o 
  -8   2  13       82.65       90.86     16.03 o 
  -7   2  13      215.72      187.08     30.14 o 
  -6   2  13      423.81      428.32     59.97 o 
  -5   2  13       48.67       59.54     22.94 o 
  -4   2  13     1085.88     1158.35     33.96 o 
  -3   2  13       55.53       37.92     12.65 o 
  -2   2  13      653.07      608.80     39.00 o 
  -1   2  13      160.31      165.27     28.94 o 
   0   2  13      395.03      375.72     36.34 o 
   1   2  13      187.38      195.91     16.79 o 
   2   2  13       19.26       -2.42     20.62 o 
   3   2  13      328.36      367.12     30.64 o 
   4   2  13     1722.35     1852.26     63.68 o 
   5   2  13       92.46       91.38     29.22 o 
   6   2  13     1557.82     1642.55     51.23 o 
   7   2  13      234.65      234.20     28.49 o 
   8   2  13     1638.28     1881.30     61.39 o 
   9   2  13        1.85       -2.46     14.94 o 
  10   2  13      749.54      843.33     44.98 o 
  11   2  13        0.85      -12.51     15.07 o 
  12   2  13      173.38      145.30     28.92 o 
  13   2  13       53.44       -3.15     33.46 o 
 -21   3  13      367.80      482.88     91.95 o 
 -20   3  13        3.14       25.22     21.44 o 
 -19   3  13      181.34      130.91     36.39 o 
 -18   3  13      205.45      220.24     52.50 o 
 -17   3  13      162.37      160.95     33.89 o 
 -16   3  13        0.93       33.13     18.57 o 
 -15   3  13      117.97      140.51     24.36 o 
 -14   3  13       59.69       66.34     19.60 o 
 -13   3  13      608.76      532.22     75.98 o 
 -12   3  13     1578.69     1761.31     46.95 o 
 -11   3  13      583.17      560.31     45.08 o 
 -10   3  13      522.58      518.34     71.03 o 
  -9   3  13       64.58       52.19     17.58 o 
  -8   3  13      145.69      123.23     30.35 o 
  -7   3  13      511.41      547.73     49.65 o 
  -6   3  13     2353.28     2397.93     71.03 o 
  -5   3  13      798.97      779.62     36.37 o 
  -4   3  13     2074.76     2307.37     62.87 o 
  -3   3  13       55.25       35.13      9.93 o 
  -2   3  13     2302.61     2381.03     59.75 o 
  -1   3  13      495.51      549.36     26.62 o 
   0   3  13     2569.25     2717.26     69.13 o 
   1   3  13      274.85      309.07     37.58 o 
   2   3  13      345.07      267.92     58.90 o 
   3   3  13       32.67       14.20     35.45 o 
   4   3  13     4748.88     4705.59     97.05 o 
   5   3  13       80.21       54.05     22.32 o 
   6   3  13      331.49      359.56     50.63 o 
   7   3  13     1088.88     1015.69     47.04 o 
   8   3  13       12.81       39.21     15.92 o 
   9   3  13        4.76       28.09     15.06 o 
  10   3  13      440.82      441.37     31.08 o 
  11   3  13      995.66     1071.00     52.14 o 
  12   3  13      212.93      218.70     28.58 o 
  13   3  13     1240.03     1563.87     56.19 o 
 -20   4  13      362.58      341.90    101.30 o 
 -19   4  13      237.23      241.86     39.06 o 
 -18   4  13      144.80      132.30     29.51 o 
 -17   4  13       56.86       80.13     22.07 o 
 -16   4  13      624.02       69.29    267.42 o 
 -15   4  13        8.97       29.74     17.26 o 
 -14   4  13     1283.90     1341.03     49.42 o 
 -13   4  13       16.12       17.68     17.29 o 
 -12   4  13      740.50      877.84     28.43 o 
 -11   4  13       57.64       10.49     16.08 o 
 -10   4  13     1161.90     1249.34     31.24 o 
  -9   4  13     1019.00     1069.41     33.53 o 
  -8   4  13      228.65      260.99     34.44 o 
  -7   4  13     2771.13     2754.79     69.26 o 
  -6   4  13      235.08      255.88     39.09 o 
  -5   4  13     1317.36     1257.86     44.77 o 
  -4   4  13     1409.72     1383.08     49.05 o 
  -3   4  13       30.65       17.47      9.74 o 
  -2   4  13       35.54       28.76      8.78 o 
  -1   4  13     1550.56     1515.82     47.24 o 
   0   4  13      334.44      326.44     70.06 o 
   1   4  13       89.87      111.13     38.83 o 
   2   4  13     1948.60     2076.21     59.86 o 
   3   4  13      231.20      204.77     44.06 o 
   4   4  13        2.43      -32.06     26.98 o 
   5   4  13       33.44       45.45     22.13 o 
   6   4  13       16.13       34.64     16.23 o 
   7   4  13      113.19       94.56     21.84 o 
   8   4  13        3.17      -11.17     19.46 o 
   9   4  13      382.98      342.94     50.84 o 
  10   4  13      584.78      576.04     41.43 o 
  11   4  13      113.44       99.24     16.20 o 
  12   4  13      286.75      234.67     36.70 o 
 -19   5  13      417.68      476.83    117.02 o 
 -18   5  13       26.50      -19.82     24.07 o 
 -17   5  13      165.45      177.56     29.31 o 
 -16   5  13      728.42      751.67     46.34 o 
 -15   5  13       37.15       21.02     13.48 o 
 -14   5  13        3.00      -12.68     19.00 o 
 -13   5  13      228.29      229.00     33.73 o 
 -12   5  13     1500.33     1515.98     47.56 o 
 -11   5  13      846.62      950.22     50.04 o 
 -10   5  13        4.96      -17.15     19.20 o 
  -9   5  13       67.82       69.30     16.43 o 
  -8   5  13      190.24      190.49     25.49 o 
  -7   5  13       12.19       19.14     13.27 o 
  -6   5  13       22.60       23.86     16.95 o 
  -5   5  13      110.74       94.39     29.23 o 
  -4   5  13      216.45      145.42     34.71 o 
  -3   5  13      228.30      183.36     33.36 o 
  -2   5  13      156.67      203.74     18.06 o 
  -1   5  13      217.71      199.84     37.61 o 
   0   5  13     2300.06     2387.32    140.08 o 
   1   5  13     3168.22     3393.11     71.46 o 
   2   5  13       75.90       65.55     25.03 o 
   3   5  13      109.09      151.77     31.59 o 
   4   5  13     1010.41     1172.71     55.96 o 
   5   5  13      108.27       83.08     30.87 o 
   6   5  13      792.38      886.41     51.53 o 
   7   5  13        2.23       20.94     15.30 o 
   8   5  13       49.74       46.58     15.80 o 
   9   5  13      144.64      107.46     22.66 o 
  10   5  13      233.57      183.36     32.76 o 
 -17   6  13        2.65       28.14     17.80 o 
 -16   6  13       65.69       63.94     18.90 o 
 -15   6  13       97.16       24.08     21.90 o 
 -14   6  13      236.36      240.82     40.32 o 
 -13   6  13       51.71       61.00     16.35 o 
 -12   6  13        3.42        8.05     16.67 o 
 -11   6  13      386.59      389.44     65.49 o 
 -10   6  13      274.41      265.18     45.70 o 
  -9   6  13        1.25       12.94     14.25 o 
  -8   6  13       90.71       92.95     22.52 o 
  -7   6  13      539.98      534.74     71.08 o 
  -6   6  13        6.58       13.49     11.06 o 
  -5   6  13     1746.70     1868.00     63.34 o 
  -4   6  13      638.46      649.55     28.79 o 
  -3   6  13      653.54      735.32     80.23 o 
  -2   6  13      856.87      895.39     71.72 o 
  -1   6  13       91.36       81.25     23.03 o 
   0   6  13      255.15      261.29     47.38 o 
   1   6  13      220.22      200.89     42.80 o 
   2   6  13       32.16       12.81     19.24 o 
   3   6  13       83.43      133.63     31.74 o 
   4   6  13      197.55      226.47     48.47 o 
   5   6  13      321.94      321.85     50.06 o 
   6   6  13      603.60      642.15    102.13 o 
   7   6  13       31.21       44.40     15.29 o 
   8   6  13      125.53      147.25     27.74 o 
   9   6  13       39.60       52.74     14.61 o 
 -15   7  13        2.63       16.65     11.78 o 
 -14   7  13      509.20      383.36     73.18 o 
 -13   7  13       78.14       71.02     18.28 o 
 -12   7  13        4.89       24.83     13.93 o 
 -11   7  13        8.34       34.06     14.57 o 
 -10   7  13       55.27       37.04     38.07 o 
  -9   7  13      101.10       74.10     22.12 o 
  -8   7  13     1284.26     1378.29     79.54 o 
  -7   7  13      483.18      494.61     37.68 o 
  -6   7  13      134.16      162.70     42.82 o 
  -5   7  13     2088.00     2397.90    115.67 o 
  -4   7  13      126.68      168.90     52.95 o 
  -3   7  13      646.12       21.18    338.17 o 
  -2   7  13      189.65       73.44     64.33 o 
  -1   7  13       58.29       44.38     19.31 o 
   0   7  13       16.61       36.55     26.95 o 
   1   7  13        0.82       26.62     13.45 o 
   2   7  13       12.22       16.37     26.30 o 
   3   7  13      695.84      741.66     88.29 o 
   4   7  13       37.01       42.74     20.91 o 
   5   7  13       71.07       43.96     21.71 o 
   6   7  13        6.20       -7.70     20.59 o 
 -11   8  13       48.02       52.30     21.08 o 
 -10   8  13      214.36      233.19     51.61 o 
  -9   8  13      371.33      401.65     73.23 o 
  -8   8  13      119.23       65.58     29.78 o 
  -7   8  13        0.18      -14.41     36.25 o 
  -6   8  13      102.71       81.51     50.58 o 
  -5   8  13        9.26       37.96     33.46 o 
  -4   8  13      510.82      560.99    125.10 o 
  -3   8  13       15.32      126.45    191.68 o 
  -2   8  13        2.82        6.22     36.90 o 
  -1   8  13      240.91      255.53     83.41 o 
   0   8  13      368.58      435.24     85.96 o 
   1   8  13       15.01       49.11     40.99 o 
   2   8  13       22.70        6.53     28.98 o 
   3   8  13       16.97       35.69     24.48 o 
 -21   0  14       16.86       49.40     35.79 o 
 -20   0  14      151.15      175.50     85.15 o 
 -19   0  14      243.20      274.69     92.07 o 
 -18   0  14      232.28       26.57     19.42 o 
 -17   0  14        1.07       22.01     10.92 o 
 -16   0  14        5.35        6.66     25.08 o 
 -15   0  14       35.33       38.33     20.41 o 
 -14   0  14      230.90      204.31     55.89 o 
 -13   0  14     1138.14     1010.35     61.14 o 
 -12   0  14     1337.73     1255.48     62.55 o 
 -11   0  14     6326.77     6768.40    127.99 o 
 -10   0  14       29.18       52.97     17.64 o 
  -9   0  14      340.17      465.44     90.21 o 
  -8   0  14      428.75      370.49     84.24 o 
  -7   0  14       85.82      102.75     28.29 o 
  -6   0  14       43.74       24.94     23.86 o 
  -5   0  14     1846.03     1802.51    115.92 o 
  -4   0  14       50.39       91.50     44.87 o 
  -3   0  14      223.36      259.48     65.25 o 
  -2   0  14     1395.82     1456.56    122.61 o 
  -1   0  14      268.75      277.14     87.43 o 
   0   0  14      918.38      864.37    245.53 o 
   1   0  14     2191.56     2068.53    117.52 o 
   2   0  14     1830.67     1812.99    101.07 o 
   3   0  14     2576.04     2814.32    112.30 o 
   4   0  14        2.29       30.66     45.37 o 
   5   0  14       12.77      -58.56     50.24 o 
   6   0  14      111.86       69.19     22.49 o 
   7   0  14      510.72      308.06    119.96 o 
   8   0  14      513.73       20.95    221.39 o 
   9   0  14      651.40      663.78    120.61 o 
  10   0  14       34.53       17.34     33.27 o 
  11   0  14      544.86      351.17     87.91 o 
  12   0  14      203.51      226.01     67.86 o 
  13   0  14      484.56      449.05    114.70 o 
 -21   1  14      264.17      276.75     74.17 o 
 -20   1  14      159.42      141.48     44.15 o 
 -19   1  14      701.92      834.61     57.98 o 
 -18   1  14       11.19       15.50     20.36 o 
 -17   1  14        6.09       32.06     11.27 o 
 -16   1  14      182.97      170.19     29.80 o 
 -15   1  14       53.80       96.69     14.81 o 
 -14   1  14       60.33       81.14     20.52 o 
 -13   1  14      678.89      745.22     40.27 o 
 -12   1  14       99.65      111.36     24.82 o 
 -11   1  14     3425.52     3577.34     98.22 o 
 -10   1  14     2114.92     2140.84     65.97 o 
  -9   1  14       46.31       34.64     17.41 o 
  -8   1  14     4926.08     5132.60    107.54 o 
  -7   1  14      151.35      150.08     29.27 o 
  -6   1  14     2323.87     2386.00     97.12 o 
  -5   1  14     4351.55     4552.41     84.61 o 
  -4   1  14     2592.55     2425.33     53.48 o 
  -3   1  14       52.23       60.81     20.03 o 
  -2   1  14     2822.00     2711.46     71.77 o 
  -1   1  14       55.06       63.47     20.92 o 
   0   1  14     1036.78     1117.86     54.75 o 
   1   1  14     5073.15     5364.02    131.60 o 
   2   1  14      163.07      190.39     38.43 o 
   3   1  14       12.98       26.46     10.58 o 
   4   1  14      591.21      530.38     86.53 o 
   5   1  14     1066.21      647.08    181.95 o 
   6   1  14      693.79       21.44    389.26 o 
   7   1  14     1936.69     1979.35     62.37 o 
   8   1  14     1280.10     1356.53     31.01 o 
   9   1  14     1363.15     1576.60     66.25 o 
  10   1  14      133.75      144.28     24.37 o 
  11   1  14      294.28      232.72     38.35 o 
  12   1  14      240.26      175.73     41.57 o 
 -21   2  14       59.19       75.56     31.09 o 
 -20   2  14       20.68       24.58     21.89 o 
 -19   2  14       80.18       25.15     30.83 o 
 -18   2  14     1277.57     1389.82     53.50 o 
 -17   2  14       19.09       13.15      7.46 o 
 -16   2  14        5.66        6.63     13.48 o 
 -15   2  14      380.64      313.71     44.74 o 
 -14   2  14      348.63      386.04     56.82 o 
 -13   2  14     1316.78     1278.11     33.92 o 
 -12   2  14        3.73       24.07     16.06 o 
 -11   2  14       19.98        8.93     24.34 o 
 -10   2  14       20.10      -10.10     17.79 o 
  -9   2  14     9029.54     9785.97    127.75 o 
  -8   2  14       36.11       24.22     14.82 o 
  -7   2  14     1361.89     1373.07     38.60 o 
  -6   2  14      535.48      516.71     58.70 o 
  -5   2  14       55.57       64.42     21.83 o 
  -4   2  14      209.07      241.91     39.52 o 
  -3   2  14       40.60       23.51     22.57 o 
  -2   2  14      142.57      141.72     22.46 o 
  -1   2  14        0.78       19.38     20.84 o 
   0   2  14      130.33      106.53     19.11 o 
   1   2  14      438.49      441.22     20.50 o 
   2   2  14      440.04      437.76     20.64 o 
   3   2  14       67.30       54.12     77.44 o 
   4   2  14     1523.66     1404.65     63.71 o 
   5   2  14     1605.39     1918.38    106.01 o 
   6   2  14     1445.72     1707.05     49.09 o 
   7   2  14     2523.34     2631.66     75.83 o 
   8   2  14      240.92      262.22     41.05 o 
   9   2  14     1141.12     1095.67     42.77 o 
  10   2  14       86.59       83.69     15.99 o 
  11   2  14       41.33       25.85     12.49 o 
  12   2  14      108.11       77.03     22.62 o 
 -20   3  14        0.97       24.18     25.54 o 
 -19   3  14        5.84       14.62     17.64 o 
 -18   3  14      160.34       77.21     19.19 o 
 -17   3  14      364.99      421.88     41.72 o 
 -16   3  14       70.56       56.65     17.26 o 
 -15   3  14      243.62      208.52     37.44 o 
 -14   3  14        7.17        1.70     16.53 o 
 -13   3  14     2893.69     2914.62     73.93 o 
 -12   3  14       29.48        9.05     14.77 o 
 -11   3  14      146.72      102.16     21.26 o 
 -10   3  14      193.94      220.21     35.22 o 
  -9   3  14      368.75      422.24     70.47 o 
  -8   3  14      486.02      451.25     68.96 o 
  -7   3  14      257.41      311.05     41.59 o 
  -6   3  14       34.46       41.42     24.27 o 
  -5   3  14       17.93       26.59     11.00 o 
  -4   3  14      482.76      456.31     41.23 o 
  -3   3  14     1665.44     1781.66     43.81 o 
  -2   3  14        0.52        3.68     14.30 o 
  -1   3  14       16.80       19.00      5.06 o 
   0   3  14       33.87       57.61     14.05 o 
   1   3  14        9.55       49.14     38.02 o 
   2   3  14      647.37      566.04    117.52 o 
   3   3  14      513.28      443.74     96.55 o 
   4   3  14      526.23      455.38     85.05 o 
   5   3  14       92.20       88.05     29.20 o 
   6   3  14      331.06      279.89     45.95 o 
   7   3  14       24.10       10.23     17.03 o 
   8   3  14      294.29      280.73     36.69 o 
   9   3  14      518.13      530.73     64.64 o 
  10   3  14       38.44       33.80     13.93 o 
  11   3  14        8.13       29.09     14.81 o 
 -19   4  14      106.08       77.44     23.89 o 
 -18   4  14      165.97      117.64     41.17 o 
 -17   4  14      107.23      129.70     21.59 o 
 -16   4  14      154.95       77.63     39.85 o 
 -15   4  14       22.13       29.89     12.68 o 
 -14   4  14       49.83       60.94     22.41 o 
 -13   4  14       66.28       53.33     12.26 o 
 -12   4  14      189.64      198.72     33.38 o 
 -11   4  14        9.60        2.13     17.24 o 
 -10   4  14        7.77        0.45     13.96 o 
  -9   4  14      215.04      173.94     32.72 o 
  -8   4  14     5785.44     6057.19    116.24 o 
  -7   4  14      675.13      710.29     27.62 o 
  -6   4  14      268.56      257.57     37.10 o 
  -5   4  14     1656.81     1592.86     74.11 o 
  -4   4  14     1568.76     1613.60     58.71 o 
  -3   4  14      160.20      182.14     32.81 o 
  -2   4  14     1356.40     1412.61     57.55 o 
  -1   4  14      113.40       88.08     23.78 o 
   0   4  14      455.72      494.57     96.26 o 
   1   4  14     1689.97     1851.09     90.13 o 
   2   4  14      166.71      156.12     27.09 o 
   3   4  14      248.38      264.32     43.15 o 
   4   4  14     1077.36     1234.11     58.05 o 
   5   4  14       18.07       -1.76     29.13 o 
   6   4  14      516.39      453.51     82.86 o 
   7   4  14      502.83      456.62     87.20 o 
   8   4  14      751.06      769.37     44.01 o 
   9   4  14       27.60       29.17     13.54 o 
  10   4  14      438.17      465.22     82.15 o 
 -18   5  14        9.06        9.81     49.25 o 
 -17   5  14      241.23      189.72     33.10 o 
 -16   5  14      132.50      129.95     32.45 o 
 -15   5  14      107.29      101.41     19.96 o 
 -14   5  14       11.10       19.15     14.10 o 
 -13   5  14      102.16      103.05     20.79 o 
 -12   5  14       21.53       36.73     23.32 o 
 -11   5  14      986.18      890.28     38.72 o 
 -10   5  14      421.05      422.58     68.28 o 
  -9   5  14      681.35      697.95     55.74 o 
  -8   5  14      771.37      786.80     45.69 o 
  -7   5  14      644.97      645.29     50.10 o 
  -6   5  14       18.72        6.09     20.71 o 
  -5   5  14      899.99      825.28     40.38 o 
  -4   5  14       12.61       21.37     14.54 o 
  -3   5  14       42.31       58.44     22.87 o 
  -2   5  14      330.62      343.69     36.38 o 
  -1   5  14       10.18       57.65     34.22 o 
   0   5  14      919.29      969.02     72.66 o 
   1   5  14       54.33       17.23     38.26 o 
   2   5  14        9.01        6.86     25.28 o 
   3   5  14      132.27      133.62     49.98 o 
   4   5  14       61.69       69.75     23.73 o 
   5   5  14      231.61      216.12     45.89 o 
   6   5  14      252.38      198.45     41.16 o 
   7   5  14      122.29       97.15     17.93 o 
   8   5  14       24.31       38.13     16.77 o 
   9   5  14        5.56       44.53     14.17 o 
 -16   6  14       13.23       13.03     15.31 o 
 -15   6  14      325.96      274.04     50.75 o 
 -14   6  14        0.41       19.88     14.05 o 
 -13   6  14       46.05       88.44     20.58 o 
 -12   6  14      804.89      844.93     45.91 o 
 -11   6  14        6.88        5.04     17.71 o 
 -10   6  14        0.53       -7.27     13.84 o 
  -9   6  14      341.32      303.16     41.37 o 
  -8   6  14      246.16      193.91     38.85 o 
  -7   6  14       96.05      111.16     27.71 o 
  -6   6  14       41.63       45.00     10.70 o 
  -5   6  14       36.91       28.81     19.09 o 
  -4   6  14        3.45       28.54     13.99 o 
  -3   6  14       47.89       10.36     29.83 o 
  -2   6  14       51.43       61.83     17.17 o 
  -1   6  14      642.66      641.23     35.83 o 
   0   6  14        0.61       -3.64     27.61 o 
   1   6  14      115.89       91.31     26.94 o 
   2   6  14     1042.36     1146.18     69.78 o 
   3   6  14       27.59       23.37     19.58 o 
   4   6  14      273.13      237.51     48.90 o 
   5   6  14       89.17       72.38     31.03 o 
   6   6  14      177.60      135.64     41.69 o 
   7   6  14       12.36       18.53     15.59 o 
 -14   7  14      261.89      259.58     44.62 o 
 -13   7  14       49.19       36.26     19.79 o 
 -12   7  14       82.62       54.36     14.10 o 
 -11   7  14      128.55      105.51     23.53 o 
 -10   7  14      230.84      204.49     50.66 o 
  -9   7  14      203.34      147.49     37.75 o 
  -8   7  14       95.03       76.55     21.49 o 
  -7   7  14       11.48       19.94      9.32 o 
  -6   7  14       48.86       33.93     32.68 o 
  -5   7  14       56.23       59.93     19.27 o 
  -4   7  14      248.10      204.87     43.47 o 
  -3   7  14       32.10       31.57     34.26 o 
  -2   7  14      440.84       47.02    163.27 o 
  -1   7  14       57.37       27.36     17.65 o 
   0   7  14       37.65       24.96     20.45 o 
   1   7  14       29.97       37.16     20.28 o 
   2   7  14      118.19      110.75     24.02 o 
   3   7  14      406.43      429.01     53.63 o 
   4   7  14      112.08      102.16     34.45 o 
   5   7  14      121.40       91.29     32.60 o 
  -9   8  14     1021.86     1254.36    136.21 o 
  -8   8  14       46.39       40.27     19.98 o 
  -7   8  14      109.43      110.00     49.78 o 
  -6   8  14      225.51      157.60     57.13 o 
  -5   8  14      439.48      379.36     93.13 o 
  -4   8  14       55.67       55.47     29.56 o 
  -3   8  14     1059.39     1135.10    103.22 o 
  -2   8  14       27.62       52.65     36.26 o 
  -1   8  14      193.01      216.74     55.09 o 
   0   8  14      358.91      338.93     71.18 o 
 -21   1  15       32.77       14.22     53.82 o 
 -20   1  15      404.03      447.29    109.66 o 
 -19   1  15      589.78      485.07    118.79 o 
 -18   1  15      218.42      153.88     36.53 o 
 -17   1  15       11.65       10.48     12.40 o 
 -16   1  15       32.29       33.88     18.33 o 
 -15   1  15      154.63      185.25     22.07 o 
 -14   1  15     1706.69     1728.96     48.04 o 
 -13   1  15       67.92       76.73     19.65 o 
 -12   1  15      593.04      552.79     39.58 o 
 -11   1  15        2.42        3.20     22.10 o 
 -10   1  15     1508.02     1381.15     53.89 o 
  -9   1  15     1225.47     1246.58     46.98 o 
  -8   1  15      365.61      412.60     49.64 o 
  -7   1  15      229.87      288.09     51.35 o 
  -6   1  15      204.86      196.38     28.38 o 
  -5   1  15     1131.81      979.12     95.23 o 
  -4   1  15       15.49       31.42     17.27 o 
  -3   1  15     5683.96     6472.15    108.16 o 
  -2   1  15      263.45      251.36     38.25 o 
  -1   1  15     2112.90     2251.72     70.15 o 
   0   1  15      805.08      974.94    181.09 o 
   1   1  15      520.97      525.13    121.11 o 
   2   1  15      168.51      172.36     49.32 o 
   3   1  15        0.95       23.83     80.27 o 
   4   1  15      575.69      577.52    115.35 o 
   5   1  15     1369.41     1283.50    189.59 o 
   6   1  15      205.96      214.37     36.37 o 
   7   1  15     1378.09     1674.22     39.93 o 
   8   1  15      149.87       74.80     29.77 o 
   9   1  15       56.25       54.25     23.68 o 
  10   1  15      602.27      550.72     97.84 o 
  11   1  15      235.88      194.14     56.51 o 
 -20   2  15       12.31       49.39     20.92 o 
 -19   2  15        0.69       -7.99     14.63 o 
 -18   2  15      172.34      181.49     39.74 o 
 -17   2  15      103.12       73.37     22.11 o 
 -16   2  15        4.84        6.18     27.27 o 
 -15   2  15       65.64       38.93     15.11 o 
 -14   2  15      159.09      169.60     25.71 o 
 -13   2  15      437.70      374.04     61.71 o 
 -12   2  15       30.26       34.40     16.51 o 
 -11   2  15      116.18       89.58     15.86 o 
 -10   2  15     1779.35     1934.91     52.02 o 
  -9   2  15       17.34       39.57     19.34 o 
  -8   2  15      838.72      840.51     56.90 o 
  -7   2  15       82.45       67.70     21.80 o 
  -6   2  15       63.68       89.61     21.20 o 
  -5   2  15      566.10      604.31     34.77 o 
  -4   2  15      482.05      543.86     65.17 o 
  -3   2  15     1486.44     1528.08     51.43 o 
  -2   2  15       37.70       34.24     18.21 o 
  -1   2  15     1266.26     1352.19     49.36 o 
   0   2  15       49.13       37.37     18.32 o 
   1   2  15       74.22       90.49     39.09 o 
   2   2  15     1190.84     1233.78     62.50 o 
   3   2  15      327.07      456.85     53.83 o 
   4   2  15      225.22      204.36     40.29 o 
   5   2  15       62.65       53.19     25.06 o 
   6   2  15      132.24      114.06     35.44 o 
   7   2  15      483.53      466.61     28.12 o 
   8   2  15      165.77      180.53     29.45 o 
   9   2  15       79.07       48.14     15.37 o 
  10   2  15      396.77      428.12     68.55 o 
  11   2  15        3.87       19.01     18.80 o 
 -20   3  15      159.87      136.12     68.82 o 
 -19   3  15       18.19       10.96     14.53 o 
 -18   3  15      183.55      114.66     32.15 o 
 -17   3  15      253.19      233.72     44.28 o 
 -16   3  15     1264.18     1306.70     43.42 o 
 -15   3  15      819.67      814.14     36.34 o 
 -14   3  15      745.40      786.47     33.48 o 
 -13   3  15      715.39      748.07     33.33 o 
 -12   3  15      588.03      591.13     35.01 o 
 -11   3  15        1.62      -15.05     22.10 o 
 -10   3  15      416.61      326.13     39.47 o 
  -9   3  15     1510.20     1521.24     60.34 o 
  -8   3  15     1990.63     1902.66     44.74 o 
  -7   3  15     1039.93     1047.03     32.13 o 
  -6   3  15     1520.96     1634.52     41.49 o 
  -5   3  15      844.12      844.50     42.42 o 
  -4   3  15     1175.36     1286.21     32.33 o 
  -3   3  15      436.60      421.48     27.55 o 
  -2   3  15     2710.56     2584.96     72.69 o 
  -1   3  15      751.59      745.69     48.05 o 
   0   3  15      874.89      922.05     29.35 o 
   1   3  15        8.31       33.10     28.86 o 
   2   3  15      820.21      848.46    104.70 o 
   3   3  15      263.33      302.33     85.04 o 
   4   3  15      572.78      511.22     84.92 o 
   5   3  15        0.01       27.13     22.59 o 
   6   3  15      422.72      408.40     59.90 o 
   7   3  15      181.50      110.38     26.34 o 
   8   3  15      251.67      282.08     45.16 o 
   9   3  15       87.73       57.88     19.60 o 
  10   3  15      210.45      157.37     26.93 o 
 -19   4  15        1.30        1.64     62.62 o 
 -18   4  15       72.76       80.12     24.64 o 
 -17   4  15        1.71      -12.16     26.94 o 
 -16   4  15      901.41      935.09     85.59 o 
 -15   4  15       35.54       45.87     10.32 o 
 -14   4  15      407.27      351.15     69.72 o 
 -13   4  15      447.39      367.79     63.24 o 
 -12   4  15      536.71      441.15     65.29 o 
 -11   4  15     1391.20     1469.32     48.18 o 
 -10   4  15        1.12       22.75     15.59 o 
  -9   4  15      133.46      107.04     20.46 o 
  -8   4  15     2125.27     2197.94    106.13 o 
  -7   4  15        2.90        1.46     27.30 o 
  -6   4  15      850.16      941.31     50.85 o 
  -5   4  15     2205.92     2311.66     54.18 o 
  -4   4  15      562.51      655.69     40.19 o 
  -3   4  15      310.67      276.33     19.25 o 
  -2   4  15     1447.98     1392.57     34.88 o 
  -1   4  15        1.26        9.21     34.78 o 
   0   4  15     1120.14     1235.81     67.21 o 
   1   4  15      335.66      348.19     86.71 o 
   2   4  15       20.78       17.61     15.06 o 
   3   4  15      439.08      446.30     73.59 o 
   4   4  15      721.08      711.29    106.42 o 
   5   4  15       59.52        4.40     34.62 o 
   6   4  15       42.52       58.71     27.44 o 
   7   4  15      104.53       82.65     18.56 o 
   8   4  15      188.73      181.61     31.24 o 
   9   4  15      141.74      145.84     27.88 o 
 -17   5  15      206.44      209.26     42.72 o 
 -16   5  15        3.99        5.00     16.90 o 
 -15   5  15      105.85       54.47     29.86 o 
 -14   5  15      320.59      288.86     56.73 o 
 -13   5  15      286.61      225.41     50.31 o 
 -12   5  15       78.78       64.96     16.98 o 
 -11   5  15        4.98       33.11     15.49 o 
 -10   5  15        0.67       18.23     11.36 o 
  -9   5  15      422.58      443.67     64.09 o 
  -8   5  15        2.82       11.72     15.62 o 
  -7   5  15        1.23       12.73     16.03 o 
  -6   5  15      937.73     1054.62     54.72 o 
  -5   5  15      532.94      455.79     81.58 o 
  -4   5  15      138.99      115.83     25.19 o 
  -3   5  15      297.72      321.66     61.40 o 
  -2   5  15      194.84      205.32     53.63 o 
  -1   5  15     1230.07     1445.55     74.70 o 
   0   5  15      361.05      413.98    127.27 o 
   1   5  15      388.94      437.34     70.99 o 
   2   5  15      273.07      231.18     51.18 o 
   3   5  15      251.07      317.55     46.03 o 
   4   5  15       53.39       16.36     23.26 o 
   5   5  15      234.71      138.14     37.81 o 
   6   5  15      474.61      523.81     76.03 o 
   7   5  15      322.92      327.57     53.21 o 
   8   5  15      153.56      110.95     27.15 o 
 -15   6  15      405.58      531.17     77.45 o 
 -14   6  15        4.17       28.10     12.86 o 
 -13   6  15      565.14      493.29    100.84 o 
 -12   6  15       21.38       24.11     14.79 o 
 -11   6  15      319.08      285.71     42.30 o 
 -10   6  15       60.28       41.50     17.26 o 
  -9   6  15      169.11      107.04     24.54 o 
  -8   6  15       17.96       28.21     13.06 o 
  -7   6  15      123.37      150.99     38.82 o 
  -6   6  15        0.96        5.96     13.72 o 
  -5   6  15      578.37      632.14    151.01 o 
  -4   6  15       66.24        5.93     31.15 o 
  -3   6  15       80.05       95.90     31.01 o 
  -2   6  15      833.11      766.51    164.09 o 
  -1   6  15      372.40      397.07     73.65 o 
   0   6  15     1446.87     1504.10     61.30 o 
   1   6  15     1087.81     1180.51     76.56 o 
   2   6  15        2.03       45.12     22.05 o 
   3   6  15      736.21      902.78     73.11 o 
   4   6  15      325.84      257.44     54.91 o 
   5   6  15      480.23      324.45     71.39 o 
   6   6  15      275.92      264.26     49.87 o 
 -12   7  15        0.07      -15.35     21.79 o 
 -11   7  15        0.19       -3.09     20.65 o 
 -10   7  15       30.15       30.45      9.36 o 
  -9   7  15        0.04       -1.08     18.97 o 
  -8   7  15      228.40      193.33     39.54 o 
  -7   7  15       19.96      -13.27     32.98 o 
  -6   7  15      755.13      993.82     48.37 o 
  -5   7  15       70.31       76.23     40.43 o 
  -4   7  15      451.41      419.96     94.61 o 
  -3   7  15       59.41       74.61     45.06 o 
  -2   7  15      358.67      402.16     70.23 o 
  -1   7  15      139.46      116.81     39.37 o 
   0   7  15      217.40      140.93     37.22 o 
   1   7  15      474.88      435.35     73.59 o 
   2   7  15       47.90       60.56     22.94 o 
   3   7  15       94.43       75.40     63.58 o 
 -20   0  16       80.72       48.99     49.92 o 
 -19   0  16      278.19      280.09    124.70 o 
 -18   0  16      385.85      188.23    131.56 o 
 -17   0  16      117.50       83.06     28.00 o 
 -16   0  16        0.52       -7.15     27.09 o 
 -15   0  16      174.19      185.53     43.77 o 
 -14   0  16       21.18      -22.25     25.21 o 
 -13   0  16     2529.16     2779.58    106.29 o 
 -12   0  16       49.52       76.40     18.07 o 
 -11   0  16       10.97       34.06     29.53 o 
 -10   0  16        0.08       55.24     34.57 o 
  -9   0  16      465.53      463.16     76.57 o 
  -8   0  16        0.16       -7.48     32.51 o 
  -7   0  16     4288.12     4382.83    126.68 o 
  -6   0  16       91.69      115.55     31.72 o 
  -5   0  16     2543.50     2891.59     91.58 o 
  -4   0  16     2719.98     2691.04     92.46 o 
  -3   0  16      626.64      621.60     56.15 o 
  -2   0  16      175.61      150.83     38.80 o 
  -1   0  16     1268.78     1352.34     42.67 o 
   0   0  16     2179.83     2423.86    112.41 o 
   1   0  16     1094.36     1168.79     75.50 o 
   2   0  16     5252.41     6156.02   2188.22 o 
   3   0  16        0.89       -4.12     69.48 o 
   4   0  16     3322.56     4339.93   1635.03 o 
   5   0  16      426.56      423.80    108.62 o 
   6   0  16     1432.89     1280.79     98.37 o 
   7   0  16      743.34      717.79    175.01 o 
   8   0  16      573.62      559.70    116.80 o 
   9   0  16      408.95      372.46    119.07 o 
  10   0  16      580.62      504.72    144.00 o 
 -20   1  16       65.80       91.54     28.11 o 
 -19   1  16       54.68       33.68     43.38 o 
 -18   1  16      235.26      203.85     43.74 o 
 -17   1  16      132.82      120.86     27.56 o 
 -16   1  16      126.72       97.73     19.24 o 
 -15   1  16        3.19       -2.20     19.77 o 
 -14   1  16        0.51      -15.00     17.19 o 
 -13   1  16        8.71       21.94     13.69 o 
 -12   1  16      108.95      102.76     17.80 o 
 -11   1  16      544.47      491.77     55.43 o 
 -10   1  16      598.56      535.46     75.65 o 
  -9   1  16     1608.03     1475.94     36.59 o 
  -8   1  16     1957.59     2014.94     57.82 o 
  -7   1  16     3225.08     3082.35     65.54 o 
  -6   1  16      303.53      282.83     38.63 o 
  -5   1  16      292.78      257.92     44.05 o 
  -4   1  16      519.02      515.58     63.74 o 
  -3   1  16       89.90       80.94     22.55 o 
  -2   1  16      722.13      649.20     49.88 o 
  -1   1  16      557.02      538.44     27.92 o 
   0   1  16       34.65       44.82     59.32 o 
   1   1  16      353.25      319.21     76.72 o 
   2   1  16      926.96      908.45    155.06 o 
   3   1  16      710.53      631.68    131.75 o 
   4   1  16        0.19       24.73     65.19 o 
   5   1  16       17.78        8.99     32.72 o 
   6   1  16      103.43      107.42     29.78 o 
   7   1  16      496.71      497.29     83.35 o 
   8   1  16      410.31      354.20     62.78 o 
   9   1  16      290.09      298.48     46.66 o 
  10   1  16      118.07       94.10     25.50 o 
 -20   2  16       76.03       37.67     47.06 o 
 -19   2  16       66.57       70.06     26.39 o 
 -18   2  16      234.59      223.38     43.87 o 
 -17   2  16       12.47        0.75     12.92 o 
 -16   2  16      680.72      785.70     48.34 o 
 -15   2  16      180.34      157.60     26.90 o 
 -14   2  16      586.15      546.21     60.06 o 
 -13   2  16        1.62       18.56      9.28 o 
 -12   2  16      678.28      679.30     43.30 o 
 -11   2  16      808.97      823.31     33.13 o 
 -10   2  16        7.75       28.89     18.60 o 
  -9   2  16        0.70        7.84     19.40 o 
  -8   2  16       23.76       40.98     14.43 o 
  -7   2  16      187.85      199.58     31.09 o 
  -6   2  16       22.51       15.62     18.40 o 
  -5   2  16      178.89      179.72     24.08 o 
  -4   2  16     1592.02     1702.78     44.70 o 
  -3   2  16      714.17      739.66     40.30 o 
  -2   2  16      179.20      146.23     31.63 o 
  -1   2  16      333.22      329.18     54.12 o 
   0   2  16        1.16      -23.28     40.25 o 
   1   2  16     1436.25     1345.81     55.94 o 
   2   2  16       53.63       51.72     54.16 o 
   3   2  16       33.81       26.02     24.54 o 
   4   2  16      284.96      200.68     76.53 o 
   5   2  16       18.10       57.89     22.84 o 
   6   2  16       22.82       37.43     26.71 o 
   7   2  16     1309.62     1506.31     35.27 o 
   8   2  16       24.57       25.83     16.78 o 
   9   2  16       87.11      116.96     30.41 o 
  10   2  16       59.38       52.53     20.93 o 
 -19   3  16      110.20       99.81     23.03 o 
 -18   3  16      407.23      409.67     88.49 o 
 -17   3  16      782.98      880.88     84.07 o 
 -16   3  16       45.03       56.81     21.40 o 
 -15   3  16      182.65      128.83     20.28 o 
 -14   3  16      126.66      109.39     23.72 o 
 -13   3  16       26.26       22.79     15.16 o 
 -12   3  16      259.42      298.63     41.61 o 
 -11   3  16      182.66      134.54     21.42 o 
 -10   3  16       19.98       21.48     19.10 o 
  -9   3  16      217.53      203.68     21.61 o 
  -8   3  16      143.59      137.95     31.76 o 
  -7   3  16      423.28      460.90     70.04 o 
  -6   3  16      615.92      546.35     48.42 o 
  -5   3  16     1424.46     1417.52     40.50 o 
  -4   3  16      826.67      889.68     39.35 o 
  -3   3  16     1330.86     1338.50     89.76 o 
  -2   3  16       51.87       38.95     23.12 o 
  -1   3  16     1861.91     2147.15    163.21 o 
   0   3  16      291.91      360.29     79.76 o 
   1   3  16       91.83       74.10     34.31 o 
   2   3  16      424.69      474.60    116.30 o 
   3   3  16      586.34      526.66     73.54 o 
   4   3  16       42.09       28.35     22.51 o 
   5   3  16        1.42        1.59     33.09 o 
   6   3  16      379.96      283.78     63.31 o 
   7   3  16        2.17       11.26     17.71 o 
   8   3  16      662.74      640.19     40.40 o 
   9   3  16      118.62      113.67     20.71 o 
 -18   4  16       68.39       75.32     26.03 o 
 -17   4  16        7.96       13.39     15.42 o 
 -16   4  16      955.33      975.30     38.96 o 
 -15   4  16       23.78       24.33     12.66 o 
 -14   4  16       24.15       38.96     24.88 o 
 -13   4  16        4.46       19.25     15.29 o 
 -12   4  16      311.93      278.77     53.39 o 
 -11   4  16        9.92       19.88     14.15 o 
 -10   4  16       20.48       -1.95     17.80 o 
  -9   4  16     2068.34     1976.70     64.76 o 
  -8   4  16     1378.76     1481.95     53.59 o 
  -7   4  16      150.38      145.84     28.72 o 
  -6   4  16       92.96      104.99     21.74 o 
  -5   4  16      237.20      181.78     38.16 o 
  -4   4  16      191.17      178.15     36.56 o 
  -3   4  16       55.86       42.16     22.65 o 
  -2   4  16        0.40       12.14     32.59 o 
  -1   4  16      654.14      646.03    127.57 o 
   0   4  16      411.85      434.54    115.51 o 
   1   4  16        0.02       37.12     30.73 o 
   2   4  16       78.07      117.38     32.23 o 
   3   4  16        0.18       43.32     16.57 o 
   4   4  16      225.84      229.21     52.59 o 
   5   4  16        0.08       26.03     25.10 o 
   6   4  16      652.89      729.75     75.07 o 
   7   4  16       41.89       43.63     14.24 o 
   8   4  16      142.05      133.25     27.24 o 
 -16   5  16       10.78       37.07     16.95 o 
 -15   5  16       62.79       56.59     19.38 o 
 -14   5  16       96.32       83.42     19.39 o 
 -13   5  16        0.63        4.79     18.37 o 
 -12   5  16       19.13       57.22     23.10 o 
 -11   5  16      221.80      226.15     35.63 o 
 -10   5  16       35.80       43.87     15.53 o 
  -9   5  16      481.35      522.98     35.21 o 
  -8   5  16        9.67       16.06     15.57 o 
  -7   5  16      221.72      220.59     35.00 o 
  -6   5  16       57.93       38.80     15.06 o 
  -5   5  16       90.47      104.44     26.50 o 
  -4   5  16      243.50      313.89     55.20 o 
  -3   5  16       94.66       85.15     32.33 o 
  -2   5  16      147.18      100.64     45.93 o 
  -1   5  16     1272.48     1329.15    133.13 o 
   0   5  16      571.54      465.05    117.31 o 
   1   5  16       53.68       65.69     31.00 o 
   2   5  16      103.91       62.87     29.43 o 
   3   5  16       11.42       23.49     24.79 o 
   4   5  16        7.11       13.12     21.17 o 
   5   5  16      149.49      120.32     44.04 o 
   6   5  16       38.98       32.64     22.36 o 
 -14   6  16       59.26       20.42     15.21 o 
 -13   6  16       35.07       41.18     17.25 o 
 -12   6  16       77.63       66.12     25.71 o 
 -11   6  16       35.27       34.37     30.52 o 
 -10   6  16      306.35      212.88     52.90 o 
  -9   6  16       21.45       19.33     28.70 o 
  -8   6  16      540.75      561.76     32.58 o 
  -7   6  16        1.60      -10.87     25.33 o 
  -6   6  16     1008.14     1097.84    150.08 o 
  -5   6  16      257.47      242.14     71.90 o 
  -4   6  16      216.83      144.33     52.65 o 
  -3   6  16      418.69      482.65    116.07 o 
  -2   6  16      115.74       98.26     49.93 o 
  -1   6  16      265.30      221.43     51.91 o 
   0   6  16      324.64      316.08     53.16 o 
   1   6  16        0.45       28.31     16.46 o 
   2   6  16      548.76      566.27     92.39 o 
   3   6  16      109.29      109.05     31.19 o 
   4   6  16       87.35       25.40     25.97 o 
 -10   7  16       68.89       53.97     24.14 o 
  -9   7  16      454.06      361.03    108.84 o 
  -8   7  16       33.50       34.57     54.74 o 
  -7   7  16      908.04      990.13     76.04 o 
  -6   7  16      657.27      750.48     73.10 o 
  -5   7  16      106.44       95.07     32.02 o 
  -4   7  16       56.93       44.89     43.57 o 
  -3   7  16      355.72      434.90     99.81 o 
  -2   7  16       24.07       50.61     30.08 o 
  -1   7  16      171.28      152.86     47.18 o 
   0   7  16      124.37      195.82     68.92 o 
 -19   1  17        1.78        0.65     59.48 o 
 -18   1  17        0.21       24.39     13.08 o 
 -17   1  17       31.91       35.30     14.89 o 
 -16   1  17      274.82      234.19     48.09 o 
 -15   1  17       67.84       89.38     22.48 o 
 -14   1  17      259.77      243.67     37.68 o 
 -13   1  17      360.33      362.02     51.60 o 
 -12   1  17        0.44        7.15     21.42 o 
 -11   1  17      162.82      165.83     23.82 o 
 -10   1  17      296.19      323.14     38.53 o 
  -9   1  17      475.67      514.39     68.78 o 
  -8   1  17       21.65       30.65     16.99 o 
  -7   1  17      772.27      729.81     27.40 o 
  -6   1  17      116.91      103.21     21.38 o 
  -5   1  17       59.00       81.69     17.76 o 
  -4   1  17      146.79      147.94     25.68 o 
  -3   1  17       31.93       41.53     17.43 o 
  -2   1  17       59.61       57.94     17.11 o 
  -1   1  17      252.39      185.53     53.92 o 
   0   1  17       45.86       53.96     27.86 o 
   1   1  17       38.87      -23.11     82.55 o 
   2   1  17       58.66       82.46     36.40 o 
   3   1  17      276.44      294.57     66.30 o 
   4   1  17        5.23       39.26     36.25 o 
   5   1  17        0.58      -50.86     48.29 o 
   6   1  17      774.06      742.09    136.94 o 
   7   1  17      219.62      253.60     47.98 o 
   8   1  17       28.00       52.22     18.39 o 
 -19   2  17      526.03      525.46    116.73 o 
 -18   2  17        2.72       19.38     18.10 o 
 -17   2  17      241.11      215.25     35.80 o 
 -16   2  17      843.93      841.94     63.19 o 
 -15   2  17       23.36       39.39     14.81 o 
 -14   2  17      427.67      490.68     77.15 o 
 -13   2  17      126.78      119.14     19.77 o 
 -12   2  17        4.56      -13.32     20.77 o 
 -11   2  17      380.55      402.48     56.86 o 
 -10   2  17      163.77      130.09     29.61 o 
  -9   2  17       76.17      126.10     24.22 o 
  -8   2  17       36.19       40.78     16.62 o 
  -7   2  17      140.36      140.61     22.62 o 
  -6   2  17     1136.26     1117.33     32.03 o 
  -5   2  17       97.62       98.85     20.41 o 
  -4   2  17       52.65       16.17     22.05 o 
  -3   2  17      190.56      199.13     35.46 o 
  -2   2  17       14.67       33.00     11.49 o 
  -1   2  17       87.39       55.56     19.43 o 
   0   2  17      633.37      787.50    170.28 o 
   1   2  17      271.02      324.99     64.13 o 
   2   2  17      150.07      196.51     39.79 o 
   3   2  17      125.92       69.31     36.49 o 
   4   2  17       65.92        5.30     52.35 o 
   5   2  17       57.84       62.59     25.65 o 
   6   2  17        2.48       57.77     30.61 o 
   7   2  17        0.06       34.43     17.90 o 
   8   2  17        2.12       11.16     26.79 o 
 -18   3  17       55.85       55.77     20.05 o 
 -17   3  17      146.73       93.46     32.52 o 
 -16   3  17      544.58      447.42     72.93 o 
 -15   3  17        9.16       23.50     18.15 o 
 -14   3  17        3.26       22.87     11.27 o 
 -13   3  17      431.28      468.99     75.81 o 
 -12   3  17      329.56      329.14     58.38 o 
 -11   3  17       17.25       23.32     19.50 o 
 -10   3  17       23.89       41.10     21.25 o 
  -9   3  17     1436.21     1402.51     48.88 o 
  -8   3  17       27.23       23.25     18.74 o 
  -7   3  17        4.84        8.07     13.26 o 
  -6   3  17      545.95      488.79     86.38 o 
  -5   3  17       12.31       -6.53     18.80 o 
  -4   3  17      584.88      577.21     84.04 o 
  -3   3  17      138.32       79.26     21.99 o 
  -2   3  17     1422.93     1582.85    170.22 o 
  -1   3  17       75.21       36.84     23.76 o 
   0   3  17       15.04        1.87     31.85 o 
   1   3  17        0.20       39.70     33.29 o 
   2   3  17      153.59      154.63     35.71 o 
   3   3  17      830.00      774.98    190.08 o 
   4   3  17      112.61      105.11     31.07 o 
   5   3  17      327.63      407.81     73.94 o 
   6   3  17      151.28      122.49     29.98 o 
   7   3  17        1.06       13.53     16.89 o 
 -17   4  17      101.75       95.42     32.47 o 
 -16   4  17      202.39      256.45     60.20 o 
 -15   4  17       74.74       75.07     15.51 o 
 -14   4  17      194.37      217.76     38.72 o 
 -13   4  17      452.03      425.37     82.51 o 
 -12   4  17      205.11      160.34     30.72 o 
 -11   4  17        3.00        5.70     21.55 o 
 -10   4  17       10.95       -6.73     18.14 o 
  -9   4  17      467.51      469.82     31.75 o 
  -8   4  17       35.29       38.07     18.95 o 
  -7   4  17       71.94       52.91     18.92 o 
  -6   4  17       31.05       53.60     14.59 o 
  -5   4  17       49.40       40.76     21.01 o 
  -4   4  17       21.68       40.11     21.02 o 
  -3   4  17      848.89      720.17    142.50 o 
  -2   4  17       65.21       31.11     34.45 o 
  -1   4  17      103.81      108.51     37.23 o 
   0   4  17       67.58       96.36     49.34 o 
   1   4  17       63.98      118.32     40.90 o 
   2   4  17        6.70       23.00     16.70 o 
   3   4  17       41.19       65.46     30.46 o 
   4   4  17       67.22       33.48     27.46 o 
   5   4  17       73.13       73.54     30.02 o 
   6   4  17       16.71       30.59     20.68 o 
 -15   5  17      208.39      197.39     40.03 o 
 -14   5  17       13.19       16.44     17.51 o 
 -13   5  17       82.18       64.96     19.08 o 
 -12   5  17     1877.72     2122.80     50.22 o 
 -11   5  17       78.31       68.44     28.87 o 
 -10   5  17     1236.00     1527.15     37.79 o 
  -9   5  17       22.34       20.43     19.74 o 
  -8   5  17      524.21      521.32     74.28 o 
  -7   5  17       50.82       40.21     18.46 o 
  -6   5  17        5.83        8.49     30.71 o 
  -5   5  17     1268.55     1322.57     68.04 o 
  -4   5  17     1106.08     1224.59    131.03 o 
  -3   5  17      234.17      238.98     64.49 o 
  -2   5  17      269.67      346.13     76.58 o 
  -1   5  17      617.69      628.32    131.79 o 
   0   5  17      231.97      253.10     74.68 o 
   1   5  17      131.53      152.09     35.16 o 
   2   5  17      505.96      452.93     86.85 o 
   3   5  17       76.17       52.35     24.40 o 
   4   5  17      861.82     1069.92     69.33 o 
 -12   6  17      161.77      164.03     26.39 o 
 -11   6  17       90.66       84.38     21.44 o 
 -10   6  17      211.63      198.16     36.19 o 
  -9   6  17       52.59       60.67     21.19 o 
  -8   6  17       28.70       41.44     33.95 o 
  -7   6  17      374.67      290.27    112.04 o 
  -6   6  17      143.71      164.24     96.24 o 
  -5   6  17      165.81      119.87     39.05 o 
  -4   6  17      340.32      416.08     74.08 o 
  -3   6  17      266.40      348.60     81.89 o 
  -2   6  17       50.51       61.86     33.98 o 
  -1   6  17      154.95      124.93     30.93 o 
   0   6  17       11.87       -6.60     24.21 o 
   1   6  17      346.87      276.61     66.73 o 
 -18   0  18     1704.31     1646.74    115.28 o 
 -17   0  18      412.49      307.46    136.11 o 
 -16   0  18      283.36      224.65     64.14 o 
 -15   0  18     1165.96     1416.53    141.51 o 
 -14   0  18      292.17      279.28     96.79 o 
 -13   0  18       54.71       75.39     43.63 o 
 -12   0  18       47.29       36.53     36.05 o 
 -11   0  18        7.18        9.79     47.09 o 
 -10   0  18      262.48      201.63     54.23 o 
  -9   0  18       34.26       14.05     26.43 o 
  -8   0  18      684.13      761.10     62.83 o 
  -7   0  18      995.66     1295.71     90.76 o 
  -6   0  18       54.95       42.96     20.46 o 
  -5   0  18      335.18      460.12    101.36 o 
  -4   0  18      775.71      686.78    139.55 o 
  -3   0  18      768.28      715.09     63.32 o 
  -2   0  18      306.49      237.04     89.63 o 
  -1   0  18      496.58      519.09    132.13 o 
   0   0  18     1846.85     2015.03    238.68 o 
   1   0  18      929.58      900.43    296.83 o 
   2   0  18        4.06       68.64     50.41 o 
   3   0  18     2801.73     2914.30    177.71 o 
   4   0  18      124.57      113.38     63.79 o 
   5   0  18       11.48       60.16     43.18 o 
   6   0  18      508.43      496.31    131.98 o 
   7   0  18       90.78       82.38     49.11 o 
 -18   1  18       22.74        0.93     25.39 o 
 -17   1  18       74.39       66.65     18.18 o 
 -16   1  18       75.26       48.01     18.69 o 
 -15   1  18      468.67      505.01     82.39 o 
 -14   1  18       68.54       46.45     19.61 o 
 -13   1  18       56.78       95.25     21.31 o 
 -12   1  18      248.87      228.61     39.88 o 
 -11   1  18        3.96       25.89     19.27 o 
 -10   1  18       31.09       46.30     18.82 o 
  -9   1  18     1129.85     1103.63     57.01 o 
  -8   1  18       94.68       49.72     19.32 o 
  -7   1  18       54.36      103.80     22.78 o 
  -6   1  18      130.82      106.30     18.64 o 
  -5   1  18      367.90      325.02     44.72 o 
  -4   1  18      513.62      509.88     84.94 o 
  -3   1  18      327.56      277.03     37.00 o 
  -2   1  18      338.60      290.74     55.87 o 
  -1   1  18      533.80      504.39     81.48 o 
   0   1  18      128.02      190.85     43.33 o 
   1   1  18       53.77       12.91     39.16 o 
   2   1  18        7.65      -24.43     44.80 o 
   3   1  18       33.00       74.21     48.41 o 
   4   1  18      294.95      378.26     91.65 o 
   5   1  18        2.41      -29.58     38.32 o 
   6   1  18        4.68       22.33     28.27 o 
   7   1  18      201.36      243.27     42.56 o 
 -18   2  18      232.65      230.71     41.40 o 
 -17   2  18      299.77      287.09     74.37 o 
 -16   2  18       67.82       70.49     18.98 o 
 -15   2  18       19.89       48.86     17.36 o 
 -14   2  18        6.26       12.55     18.03 o 
 -13   2  18     1431.22     1443.20     48.35 o 
 -12   2  18        8.86       44.99     17.50 o 
 -11   2  18        7.63        6.40     22.89 o 
 -10   2  18      221.31      237.62     41.43 o 
  -9   2  18       24.37       40.10     13.85 o 
  -8   2  18       26.06       59.54     20.51 o 
  -7   2  18      683.90      608.92     38.77 o 
  -6   2  18      131.48      123.45     24.04 o 
  -5   2  18        1.21       26.12     13.64 o 
  -4   2  18     1802.46     1710.38     54.95 o 
  -3   2  18      212.32      242.46     46.20 o 
  -2   2  18       40.21       58.59     30.28 o 
  -1   2  18        5.96       36.93     20.94 o 
   0   2  18     1355.66     1533.42    150.10 o 
   1   2  18        1.08       51.53     38.73 o 
   2   2  18       42.44       66.98     61.97 o 
   3   2  18      532.77      411.58     92.45 o 
   4   2  18      364.97      373.92     80.18 o 
   5   2  18       50.46       42.05     32.33 o 
   6   2  18      148.13      140.64     36.01 o 
 -17   3  18       35.53       54.63     16.98 o 
 -16   3  18      177.15      101.03     32.14 o 
 -15   3  18      112.54      127.38     22.30 o 
 -14   3  18      402.09      360.51     54.27 o 
 -13   3  18       72.70       69.57     21.18 o 
 -12   3  18      320.45      296.18     60.15 o 
 -11   3  18        8.54       28.33     17.66 o 
 -10   3  18      284.27      359.32     55.99 o 
  -9   3  18      428.54      485.60     62.44 o 
  -8   3  18      217.27      202.89     37.27 o 
  -7   3  18        5.26       20.15     12.31 o 
  -6   3  18      115.90       78.10     20.30 o 
  -5   3  18      388.16      432.47     37.42 o 
  -4   3  18      431.29      468.54     82.21 o 
  -3   3  18      298.80      254.79     60.30 o 
  -2   3  18       99.47      107.78     35.43 o 
  -1   3  18        0.18      -31.05     49.69 o 
   0   3  18      842.16      834.76    187.14 o 
   1   3  18     1286.46     1213.77    215.85 o 
   2   3  18       98.21      103.16     40.51 o 
   3   3  18       26.48       26.97     32.83 o 
   4   3  18       31.33       25.61     21.22 o 
   5   3  18        0.83       46.44     28.41 o 
 -15   4  18       70.72       51.74     23.99 o 
 -14   4  18     1146.27     1363.16     64.32 o 
 -13   4  18       10.63        1.59     15.24 o 
 -12   4  18      301.49      312.02     49.02 o 
 -11   4  18      117.38       82.30     22.91 o 
 -10   4  18      164.60      177.27     30.59 o 
  -9   4  18       34.00       34.01     18.26 o 
  -8   4  18       98.76      102.95     24.37 o 
  -7   4  18      375.48      334.14     63.12 o 
  -6   4  18       84.78       74.20     17.03 o 
  -5   4  18        0.04      -22.51     31.50 o 
  -4   4  18      235.77      297.36    118.00 o 
  -3   4  18       84.51      103.18     42.31 o 
  -2   4  18       35.38       92.30     48.15 o 
  -1   4  18      187.36      209.66     56.34 o 
   0   4  18      113.70       85.64     55.55 o 
   1   4  18      521.91      529.38    122.24 o 
   2   4  18      338.60      325.31     81.51 o 
   3   4  18     1359.26     1528.77     68.17 o 
   4   4  18      243.70      302.38     91.16 o 
 -13   5  18       37.72       40.98     17.35 o 
 -12   5  18       16.59       13.07     16.59 o 
 -11   5  18       22.92       17.06     15.81 o 
 -10   5  18        0.03        3.49     14.82 o 
  -9   5  18       12.28       -2.16     21.69 o 
  -8   5  18       70.72       58.07     21.85 o 
  -7   5  18       26.02       30.73     23.88 o 
  -6   5  18       94.24       27.04     29.09 o 
  -5   5  18      604.25      571.62    128.20 o 
  -4   5  18      105.47       41.20     43.10 o 
  -3   5  18        0.97       64.20     33.33 o 
  -2   5  18      641.65      716.17    156.50 o 
  -1   5  18       13.56       48.47     65.62 o 
   0   5  18      156.80      150.65     32.18 o 
   1   5  18      383.94      414.08     79.60 o 
   2   5  18       81.15      149.28     41.45 o 
  -9   6  18       31.63       77.16     41.59 o 
  -8   6  18      174.77      169.55     59.20 o 
  -7   6  18     1065.72     1364.66    254.63 o 
  -6   6  18        8.45       -2.24     34.51 o 
  -5   6  18       10.95       37.19     26.36 o 
  -4   6  18      610.18      598.10    143.79 o 
  -3   6  18       16.88      -32.71     50.05 o 
  -2   6  18       22.99       35.50     24.77 o 
 -17   1  19      296.49      339.87     64.45 o 
 -16   1  19       96.85       90.30     22.89 o 
 -15   1  19        5.24        9.68     20.23 o 
 -14   1  19       20.05       44.38     21.71 o 
 -13   1  19       35.70       24.46     14.28 o 
 -12   1  19       80.11       80.03     21.57 o 
 -11   1  19      540.82      511.93     81.90 o 
 -10   1  19      165.90      216.16     33.47 o 
  -9   1  19      615.64      628.05     69.16 o 
  -8   1  19       47.75       50.75     20.94 o 
  -7   1  19      300.41      234.23     39.78 o 
  -6   1  19      118.08      116.88     21.34 o 
  -5   1  19       27.57       25.30     19.80 o 
  -4   1  19       52.46       40.73     28.62 o 
  -3   1  19     2213.76     2149.82     76.92 o 
  -2   1  19      591.08      583.89     36.41 o 
  -1   1  19      395.62      399.16     86.79 o 
   0   1  19      263.30      318.47     66.44 o 
   1   1  19       91.61       15.12     30.58 o 
   2   1  19       28.99       -7.41     45.23 o 
   3   1  19      529.46      507.82    105.56 o 
   4   1  19      619.04      478.97    109.49 o 
   5   1  19      509.68      524.70    111.56 o 
 -16   2  19     1089.23     1268.94     72.98 o 
 -15   2  19       13.22       43.93     18.05 o 
 -14   2  19        0.13       10.69     17.10 o 
 -13   2  19       36.77       29.29     16.41 o 
 -12   2  19       87.65       85.32     24.95 o 
 -11   2  19       50.75       46.09     20.23 o 
 -10   2  19        0.54        2.01     20.85 o 
  -9   2  19        4.17      -15.83     21.78 o 
  -8   2  19       53.63       49.65     21.22 o 
  -7   2  19        6.70       23.50     24.97 o 
  -6   2  19      678.90      630.00     67.72 o 
  -5   2  19      130.82      112.18     20.62 o 
  -4   2  19       23.41       40.69     18.24 o 
  -3   2  19      176.13      165.76     62.12 o 
  -2   2  19       30.26        4.68     46.63 o 
  -1   2  19      118.35       85.31     36.43 o 
   0   2  19       75.55       41.54     73.53 o 
   1   2  19      137.51      122.56     46.85 o 
   2   2  19      187.68      108.08     50.18 o 
   3   2  19       69.78       70.69     36.34 o 
   4   2  19       96.85      117.22     29.08 o 
 -15   3  19       56.25       60.03     19.75 o 
 -14   3  19      218.82      178.63     37.78 o 
 -13   3  19      642.26      702.63     87.70 o 
 -12   3  19       26.93       45.07     18.40 o 
 -11   3  19       46.48       75.01     20.90 o 
 -10   3  19      531.93      637.90     90.89 o 
  -9   3  19       38.19       41.34     21.36 o 
  -8   3  19      726.23      756.15     41.68 o 
  -7   3  19       47.37       35.48     15.97 o 
  -6   3  19       25.91       70.15     21.32 o 
  -5   3  19      426.26      383.24     91.87 o 
  -4   3  19      548.25      491.29    142.49 o 
  -3   3  19      228.90      260.99     90.14 o 
  -2   3  19       45.81        9.21     37.99 o 
  -1   3  19       42.27       14.52     72.13 o 
   0   3  19     1066.12      991.40    193.53 o 
   1   3  19      386.65      420.06     92.14 o 
   2   3  19      299.54      368.00    105.81 o 
   3   3  19      895.67      935.65     71.08 o 
 -13   4  19       88.15      105.40     24.63 o 
 -12   4  19     1429.57     1650.94     59.09 o 
 -11   4  19       20.66       64.93     17.62 o 
 -10   4  19        1.25       -4.31     43.78 o 
  -9   4  19     1320.47     1557.04     46.21 o 
  -8   4  19        0.17        6.51     20.43 o 
  -7   4  19       94.88       95.97     39.78 o 
  -6   4  19     1604.56     1755.15     70.76 o 
  -5   4  19      252.53      280.52     72.09 o 
  -4   4  19      132.79      146.73     41.71 o 
  -3   4  19       49.85      -17.77     44.53 o 
  -2   4  19       96.24       95.49     37.18 o 
  -1   4  19      781.53      807.90    139.31 o 
   0   4  19        0.09      -28.28     40.57 o 
   1   4  19      509.67      383.90    132.06 o 
   2   4  19       50.92       72.31     31.34 o 
 -10   5  19       62.11       61.69     21.01 o 
  -9   5  19        7.04       28.02     25.23 o 
  -8   5  19      121.43      121.41     40.53 o 
  -7   5  19       40.82       31.88     35.27 o 
  -6   5  19      100.91      110.80     36.72 o 
  -5   5  19      461.87      435.92    124.87 o 
  -4   5  19      321.93      328.20    115.69 o 
  -3   5  19       82.84      105.09     44.60 o 
  -2   5  19      423.78      454.52    102.42 o 
  -1   5  19       15.39        2.20     67.84 o 
 -15   0  20       17.57       16.35     38.14 o 
 -14   0  20       26.59       62.36     23.21 o 
 -13   0  20      192.90      131.40     31.86 o 
 -12   0  20       34.72       20.40     22.06 o 
 -11   0  20       61.75       38.87     28.27 o 
 -10   0  20        6.71       25.72     33.18 o 
  -9   0  20       61.67       55.31     21.26 o 
  -8   0  20      413.68      290.25    101.08 o 
  -7   0  20        2.02        6.85     29.60 o 
  -6   0  20      728.21      823.82     85.27 o 
  -5   0  20      493.37      331.97     82.82 o 
  -4   0  20       28.57       -5.65     62.81 o 
  -3   0  20       85.57      101.37     38.89 o 
  -2   0  20       36.35       13.86     59.99 o 
  -1   0  20       48.37       76.72     52.26 o 
   0   0  20      138.15      148.51     69.59 o 
   1   0  20      337.71      274.09    121.11 o 
   2   0  20      166.83      196.69     69.35 o 
   3   0  20       11.70       43.44     48.81 o 
 -15   1  20      946.25     1182.34     51.95 o 
 -14   1  20     1283.50     1564.50     67.66 o 
 -13   1  20        0.11       51.53     15.53 o 
 -12   1  20     1054.42     1228.88     38.61 o 
 -11   1  20      263.35      235.78     39.03 o 
 -10   1  20      194.36      140.58     36.46 o 
  -9   1  20      649.92      706.58     82.86 o 
  -8   1  20       28.40       38.49     18.90 o 
  -7   1  20       41.04       37.92     15.80 o 
  -6   1  20      416.31      407.60     79.06 o 
  -5   1  20      161.83      113.87     32.36 o 
  -4   1  20     1419.84     1608.61     59.93 o 
  -3   1  20     1131.24     1192.95     54.69 o 
  -2   1  20      274.21      306.81     93.85 o 
  -1   1  20      786.73      902.76    235.43 o 
   0   1  20      391.24      301.42    122.81 o 
   1   1  20       72.88       76.97     57.08 o 
   2   1  20     1887.95     2065.39    141.15 o 
   3   1  20      139.10       99.78     41.89 o 
 -14   2  20       88.61       36.04     20.49 o 
 -13   2  20      304.84      282.67     46.05 o 
 -12   2  20      118.72       64.07     29.39 o 
 -11   2  20      509.24      479.29     69.43 o 
 -10   2  20      407.14      377.70     63.27 o 
  -9   2  20       14.93        1.06     17.80 o 
  -8   2  20      775.62      793.03     44.42 o 
  -7   2  20      168.51      135.99     29.89 o 
  -6   2  20      805.43      824.20     46.28 o 
  -5   2  20      428.20      390.25     72.49 o 
  -4   2  20       53.85       55.88     37.37 o 
  -3   2  20      114.27      145.05     47.11 o 
  -2   2  20      196.81      147.47     54.08 o 
  -1   2  20      531.83      450.69    105.20 o 
   0   2  20      154.87      185.42     73.87 o 
   1   2  20      105.74       84.31     37.79 o 
   2   2  20       91.68       50.84     32.33 o 
 -13   3  20        4.01       20.20     14.39 o 
 -12   3  20       40.06       22.89     18.09 o 
 -11   3  20       32.57       19.54     13.36 o 
 -10   3  20      156.63      157.58     30.51 o 
  -9   3  20      479.50      390.27     68.90 o 
  -8   3  20      223.76      136.45     42.64 o 
  -7   3  20       16.26        6.50     27.38 o 
  -6   3  20       72.79       82.43     22.69 o 
  -5   3  20      121.80      167.96     78.80 o 
  -4   3  20        0.89       58.19     24.72 o 
  -3   3  20       10.27      -16.72     90.61 o 
  -2   3  20       94.92       53.74     34.21 o 
  -1   3  20       84.56      166.72     45.46 o 
   0   3  20      140.36      144.37     44.35 o 
   1   3  20      127.48       55.86     55.39 o 
 -11   4  20        7.62       19.74     12.29 o 
 -10   4  20      418.10      357.41     69.90 o 
  -9   4  20      113.05      111.74     28.65 o 
  -8   4  20      230.92      295.35    106.24 o 
  -7   4  20      150.01      176.31     39.21 o 
  -6   4  20      174.44       87.41     49.70 o 
  -5   4  20      240.22      168.35     49.56 o 
  -4   4  20      124.34       91.08     32.34 o 
  -3   4  20       77.24        5.69     51.05 o 
  -2   4  20      192.07      101.55     58.51 o 
 -13   1  21      567.31      511.79    102.32 o 
 -12   1  21      135.07      104.24     26.53 o 
 -11   1  21       29.16       23.49     19.08 o 
 -10   1  21        6.66       13.75     17.48 o 
  -9   1  21      164.86      111.38     28.28 o 
  -8   1  21        0.28       29.79     14.49 o 
  -7   1  21      617.44      501.49     94.05 o 
  -6   1  21        1.02       26.31     16.60 o 
  -5   1  21      192.14      210.33     55.99 o 
  -4   1  21        3.53      -63.59     44.90 o 
  -3   1  21      247.22      249.92     75.32 o 
  -2   1  21       75.99        4.13     35.98 o 
  -1   1  21      129.08       34.09     65.03 o 
   0   1  21      123.12       92.45     51.13 o 
 -12   2  21        8.94       -0.83     20.78 o 
 -11   2  21      252.71      193.82     39.74 o 
 -10   2  21      495.42      390.98     85.09 o 
  -9   2  21        1.88       21.61     15.70 o 
  -8   2  21      126.15      132.59     26.25 o 
  -7   2  21      391.94      298.19     57.97 o 
  -6   2  21        1.06        7.85     27.75 o 
  -5   2  21      458.24      368.88    101.63 o 
  -4   2  21       37.24       71.28     39.96 o 
  -3   2  21       16.16       25.47     33.53 o 
  -2   2  21        1.79      -68.12     49.85 o 
  -1   2  21       88.66       77.23     31.33 o 
  -9   3  21      106.40      119.72     44.57 o 
  -8   3  21      589.10      486.53    134.72 o 
  -7   3  21      229.14      246.32     73.08 o 
  -6   3  21       17.90       34.87     32.47 o 
  -5   3  21      966.73     1122.46    133.51 o 
  -4   3  21       46.92       37.81     31.68 o 
  -8   0  22      948.34     1055.88     48.00 o 
  -7   0  22      215.19      172.29     56.57 o 
  -6   0  22      355.75      388.37    102.53 o 
  -5   0  22       26.18       40.50     58.81 o 
                                                 
